# Supplementary material for: PEO-b-PPO star-shaped polymers enhance the structural stability of electrostatically coupled liposome/polyelectrolyte complexes
Source: PLoS One. 2019 Jan 17;14(1):e0210898. doi: 10.1371/journal.pone.0210898 (PMC6336312; doi:10.1371/journal.pone.0210898)
Supplement: S1 Data — Data sets presented in the manuscript. (ZIP) [file pone.0210898.s002.zip]

Archive with 11 entries (11 files):
- S2 Data. Collection/Figure4.xlsx
- S2 Data. Collection/Figure6.xlsx
- S2 Data. Collection/Figure8.xlsx
- S2 Data. Collection/Figure9.xlsx
- S2 Data. Collection/FigureS1a.xlsx
- S2 Data. Collection/FigureS1b.xlsx
- S2 Data. Collection/FigureS2.xlsx
- S2 Data. Collection/FigureS4.xlsx
- S2 Data. Collection/FigureS5.xlsx
- S2 Data. Collection/FigureS6.xlsx
- S2 Data. Collection/FigureS7.xlsx
