# Supplementary material for: PEO-b-PPO star-shaped polymers enhance the structural stability of electrostatically coupled liposome/polyelectrolyte complexes
Source: PLoS One. 2019 Jan 17;14(1):e0210898. doi: 10.1371/journal.pone.0210898 (PMC6336312; doi:10.1371/journal.pone.0210898)
Supplement: S1 Data — Data sets presented in the manuscript. (ZIP) [file pone.0210898.s002.zip › S2 Data. Collection/Figure4.xlsx]

## Sheet: Sheet1
concentration	Rh	Err(Rh)				concentration	Rh	Err(Rh)
mol/L	nm	nm				mol/L	nm	nm
	CP-ER-06	plus (qPDMAEMA100)3					CP-ER-04
5e-08	116.945	4.626				7.5e-08	26.3225	1.25882
1e-07	118.49	4.86				1e-07	32.192	3.48385
2.5e-07	96.7048	5.96				2.5e-07	34.4015	2.96802
5e-07	113.504	5.6925				5e-07	51.0708	13.4109
7.5e-07	144.348	6.56206				7.5e-07	102.168	3.37728
1e-06	139.554	25.968				2.5e-06	82.5407	2.52075
2.5e-06	146.884	3.43957				5e-06	79.537	3.79561
5e-06	128.769	4.19104				7.5e-06	62.8595	1.49998
7.5e-06	144.516	3.61959				1e-05	55.5878	1.60112
1e-05	107.982	5.08067				2.5e-05	66.3696	2.22842
2.5e-05	83.1713	3.28341				0	24.7409	4.2271
0	24.7409	4.2271
