# Supplementary material for: PEO-b-PPO star-shaped polymers enhance the structural stability of electrostatically coupled liposome/polyelectrolyte complexes
Source: PLoS One. 2019 Jan 17;14(1):e0210898. doi: 10.1371/journal.pone.0210898 (PMC6336312; doi:10.1371/journal.pone.0210898)
Supplement: S1 Data — Data sets presented in the manuscript. (ZIP) [file pone.0210898.s002.zip › S2 Data. Collection/Figure6.xlsx]

## Sheet: Figure 4. 2fFCS
lag time [s]	liposomes	liposomes, scaled x24.5	liposomes + (PEO12-b-PPO45)4
5.00006e-07	0.03319	0.81312	1.53194
6.00007e-07	0.04677	1.14596	0.75101
7.00008e-07	0.04609	1.12927	0.85824
8.0001e-07	0.05737	1.40545	1.1009
9.00011e-07	0.04247	1.04063	0.71042
1.00001e-06	0.03749	0.9185	0.89904
1.10001e-06	0.05038	1.23442	1.06045
1.20001e-06	0.04788	1.17306	0.88555
1.30002e-06	0.03676	0.90069	1.19529
1.40002e-06	0.0409	1.00209	1.16805
1.50002e-06	0.04942	1.21088	1.06052
1.70002e-06	0.03453	0.84602	1.28281
1.90002e-06	0.03934	0.96387	0.99331
2.10003e-06	0.04957	1.21454	0.94632
2.30003e-06	0.06576	1.61117	0.91916
2.50003e-06	0.03821	0.93603	0.9326
2.70003e-06	0.03443	0.84343	0.99324
2.90003e-06	0.05395	1.32188	0.69021
3.10004e-06	0.05177	1.26828	1.00004
3.30004e-06	0.04709	1.15364	0.95279
3.50004e-06	0.0575	1.40884	0.83842
3.90005e-06	0.02751	0.67392	1.04025
4.30005e-06	0.03749	0.91846	1.02694
4.70006e-06	0.03573	0.87535	0.98316
5.10006e-06	0.03979	0.97485	0.96622
5.50007e-06	0.04235	1.0375	0.90887
5.90007e-06	0.03978	0.97451	1.0471
6.30008e-06	0.03548	0.86923	0.92934
6.70008e-06	0.04631	1.1345	0.94269
7.10009e-06	0.04948	1.21234	1.01697
7.50009e-06	0.03789	0.92835	1.04371
8.3001e-06	0.04384	1.07414	1.09587
9.10011e-06	0.04254	1.04226	0.99987
9.90012e-06	0.0391	0.95785	1.096
1.07001e-05	0.03744	0.9174	0.88042
1.15001e-05	0.0411	1.00704	0.99497
1.23001e-05	0.03911	0.95816	1.08588
1.31002e-05	0.04141	1.01459	1.03527
1.39002e-05	0.04104	1.00541	1.0017
1.47002e-05	0.03726	0.91281	1.02014
1.55002e-05	0.03789	0.92824	0.90732
1.71002e-05	0.04291	1.05117	1.05969
1.87002e-05	0.0403	0.98735	1.03617
2.03002e-05	0.0427	1.04619	0.96292
2.19003e-05	0.03817	0.93527	0.96302
2.35003e-05	0.04063	0.99546	1.02594
2.51003e-05	0.0406	0.99473	0.95535
2.67003e-05	0.03824	0.93693	0.9974
2.83003e-05	0.04022	0.9855	1.00844
2.99004e-05	0.04163	1.0199	1.03282
3.15004e-05	0.04239	1.03851	0.95625
3.47004e-05	0.04241	1.0391	0.96964
3.79005e-05	0.04188	1.02615	1.0134
4.11005e-05	0.04178	1.02355	1.05554
4.43005e-05	0.04071	0.9974	1.00288
4.75006e-05	0.04296	1.05246	1.01972
5.07006e-05	0.04281	1.04879	0.96169
5.39006e-05	0.03985	0.97636	0.99241
5.71007e-05	0.03993	0.97819	0.99324
6.03007e-05	0.03577	0.87624	0.9949
6.35008e-05	0.03967	0.97192	0.9508
6.99008e-05	0.04094	1.00299	0.98458
7.63009e-05	0.04073	0.9978	1.00166
8.2701e-05	0.04102	1.00509	1.02376
8.91011e-05	0.03826	0.93728	1.04141
9.55011e-05	0.04	0.97991	1.02139
0.000101901	0.04222	1.03448	0.97974
0.000108301	0.04225	1.03514	1.01699
0.000114701	0.03898	0.95502	1.02399
0.000121101	0.03973	0.97347	0.97791
0.000127502	0.043	1.05359	0.97428
0.000140302	0.03938	0.96491	0.96756
0.000153102	0.04213	1.03222	0.99734
0.000165902	0.04085	1.00092	0.98133
0.000178702	0.04032	0.98788	0.98976
0.000191502	0.04077	0.99881	0.98057
0.000204302	0.0387	0.94815	0.97555
0.000217103	0.04121	1.00956	0.97984
0.000229903	0.04074	0.99816	0.97524
0.000242703	0.0399	0.97763	0.97589
0.000255503	0.04204	1.02995	0.96851
0.000281103	0.03971	0.97289	0.99781
0.000306704	0.04037	0.98911	0.99706
0.000332304	0.03858	0.94532	0.96404
0.000357904	0.04062	0.99528	0.95761
0.000383505	0.04153	1.01737	0.97934
0.000409105	0.03932	0.96333	0.9676
0.000434705	0.04001	0.98014	0.97928
0.000460306	0.03959	0.97006	0.96898
0.000485906	0.03707	0.90816	0.96607
0.000511506	0.03776	0.92523	0.97323
0.000562707	0.03966	0.97159	0.95905
0.000613907	0.0392	0.96033	0.96083
0.000665108	0.03855	0.94457	0.96889
0.000716309	0.03721	0.91154	0.96986
0.000767509	0.03838	0.94035	0.95397
0.00081871	0.03794	0.92965	0.95139
0.00086991	0.03681	0.90182	0.95814
0.000921111	0.0377	0.92356	0.9548
0.000972312	0.03731	0.91408	0.95421
0.00102	0.03743	0.917	0.95008
0.00113	0.03654	0.89526	0.95043
0.00123	0.03608	0.88401	0.95411
0.00133	0.03539	0.86712	0.9453
0.00143	0.03568	0.87422	0.93588
0.00154	0.03542	0.86782	0.9237
0.00164	0.03537	0.86651	0.92729
0.00174	0.03456	0.84669	0.928
0.00184	0.03431	0.84069	0.92116
0.00195	0.03377	0.8274	0.91034
0.00205	0.03366	0.8246	0.90878
0.00225	0.0333	0.8159	0.906
0.00246	0.03237	0.79299	0.90136
0.00266	0.0321	0.78639	0.9022
0.00287	0.03168	0.77624	0.89418
0.00307	0.03102	0.7599	0.88594
0.00328	0.02994	0.73361	0.87998
0.00348	0.03016	0.73883	0.87808
0.00369	0.02983	0.73092	0.87258
0.00389	0.02943	0.72095	0.86853
0.0041	0.02866	0.7021	0.8659
0.00451	0.02817	0.69028	0.85175
0.00491	0.02759	0.67601	0.8479
0.00532	0.02663	0.65235	0.83179
0.00573	0.02593	0.63519	0.8295
0.00614	0.02548	0.62415	0.81686
0.00655	0.02499	0.61225	0.80765
0.00696	0.02428	0.59494	0.80097
0.00737	0.02399	0.58779	0.79169
0.00778	0.02344	0.57421	0.7847
0.00819	0.02266	0.55526	0.77788
0.00901	0.02186	0.53568	0.76465
0.00983	0.02119	0.51906	0.7498
0.01065	0.02021	0.49508	0.7337
0.01147	0.01942	0.47589	0.72039
0.01229	0.01886	0.46216	0.71023
0.01311	0.01786	0.4376	0.69356
0.01393	0.01747	0.428	0.6817
0.01475	0.01666	0.40819	0.6674
0.01556	0.01622	0.3974	0.65629
0.01638	0.01574	0.38564	0.64325
0.01802	0.01489	0.36485	0.6217
0.01966	0.01405	0.34412	0.60851
0.0213	0.01326	0.32485	0.5944
0.02294	0.01259	0.30845	0.57222
0.02458	0.01214	0.29744	0.55651
0.02621	0.0116	0.28416	0.53916
0.02785	0.01079	0.26425	0.52458
0.02949	0.01035	0.25352	0.51223
0.03113	0.00983	0.24092	0.50128
0.03277	0.00945	0.23149	0.49411
0.03604	0.00882	0.21616	0.4723
0.03932	0.00819	0.20055	0.45245
0.0426	0.00761	0.18649	0.43114
0.04588	0.00733	0.17955	0.40981
0.04915	0.00679	0.16633	0.39479
0.05243	0.00658	0.16128	0.37897
0.05571	0.00629	0.15412	0.37126
0.05898	0.00581	0.14232	0.36131
0.06226	0.00564	0.13822	0.35136
0.06554	0.00549	0.13455	0.34027
0.07209	0.00507	0.1243	0.32482
0.07864	0.00459	0.11239	0.30648
0.0852	0.00419	0.1027	0.29244
0.09175	0.00399	0.09768	0.28244
0.0983	0.00366	0.08963	0.26792
0.10486	0.00331	0.08113	0.25277
0.11141	0.00317	0.07771	0.23447
0.11797	0.00289	0.0708	0.22176
0.12452	0.00285	0.06986	0.20522
0.13107	0.00261	0.06405	0.19707
0.14418	0.00254	0.06227	0.17817
0.15729	0.0024	0.0589	0.16678
0.1704	0.00211	0.05166	0.14841
0.1835	0.00181	0.04436	0.12658
0.19661	0.00153	0.03757	0.10582
0.20972	0.00158	0.03869	0.09087
0.22282	0.00133	0.03258	0.08437
0.23593	0.00121	0.02972	0.0791
0.24904	0.00103	0.02526	0.08048
0.26215	0.000911441	0.02233	0.07473
0.28836	0.0005374	0.01317	0.07083
0.31458	0.000440512	0.01079	0.06418
0.34079	0.000252344	0.00618	0.05006
0.36701	4.84779e-05	0.00119	0.0417
0.39322	-0.000362532	-0.00888	0.04129
0.41943	-0.000191138	-0.00468	0.04298
0.44565	-0.000282574	-0.00692	0.03658
0.47186	-0.000396209	-0.00971	0.03192
0.49808	-0.000348539	-0.00854	0.02859
0.52429	-0.00044103	-0.01081	0.03202
0.57672	-8.95125e-05	-0.00219	0.02936
0.62915	-2.24777e-05	-0.000550705	0.02243
0.68158	-0.000126095	-0.00309	0.02661
0.73401	-0.000167581	-0.00411	0.03194
0.78644	-0.000207296	-0.00508	0.03235
0.83887	-1.02995e-05	-0.000252338	0.03668
0.8913	0.000184914	0.00453	0.03773
0.94373	0.000183506	0.0045	0.02676
0.99616	2.7264e-05	0.000667967	0.02685
1.04859	0.000135062	0.00331	0.02826
1.15345	-1.30326e-05	-0.000319298	0.00409
1.25831	-2.26338e-05	-0.000554528	0.00435
1.36316	-3.72768e-05	-0.000913281	0.0014
1.46802	0.000157797	0.00387	0.00517
1.57288	-3.28482e-05	-0.000804781	0.00468
1.67774	-5.47751e-05	-0.00134	0.00663
1.7826	0.000233367	0.00572	0.01365
1.88746	5.36044e-05	0.00131	0.01921
1.99232	-9.12648e-05	-0.00224	0.01857
2.09718	-0.000193452	-0.00474	0.00217
2.30689	3.53704e-05	0.000866575	-0.0033
2.51661	-5.12817e-05	-0.00126	0.00564
2.72633	1.38815e-05	0.000340098	0.00611
2.93605	-0.00017545	-0.0043	-0.000119308
3.14577	-0.000102258	-0.00251	0.01066
3.35548	7.37012e-05	0.00181	0.00227
3.5652	0.000168792	0.00414	-0.0061
3.77492	-2.49718e-05	-0.00061181	-0.00799
3.98464	-8.45009e-05	-0.00207	-0.00349
4.19435	0.000340169	0.00833	-0.00584
