# Supplementary material for: PEO-b-PPO star-shaped polymers enhance the structural stability of electrostatically coupled liposome/polyelectrolyte complexes
Source: PLoS One. 2019 Jan 17;14(1):e0210898. doi: 10.1371/journal.pone.0210898 (PMC6336312; doi:10.1371/journal.pone.0210898)
Supplement: S1 Data — Data sets presented in the manuscript. (ZIP) [file pone.0210898.s002.zip › S2 Data. Collection/Figure8.xlsx]

## Sheet: Sheet1
time		conductivity [mS.cm-1]
min		[mS.cm-1]
		lipo		lipo peo		lipo peo +		lipo +		lipo triton
0		2.42		2.78		2.69		2.42		2.76
10		2.42		2.79		2.69		2.42		2.77
20		2.42		2.79		2.7		2.41		2.77
30		2.42		2.79		2.7		2.41		2.77
40		2.42		2.8		2.7		2.41		2.78
50		2.41		2.8		2.71		2.4		2.78
60		2.41		2.8		2.71		2.4		2.78
								--
