# Supplementary material for: PEO-b-PPO star-shaped polymers enhance the structural stability of electrostatically coupled liposome/polyelectrolyte complexes
Source: PLoS One. 2019 Jan 17;14(1):e0210898. doi: 10.1371/journal.pone.0210898 (PMC6336312; doi:10.1371/journal.pone.0210898)
Supplement: S1 Data — Data sets presented in the manuscript. (ZIP) [file pone.0210898.s002.zip › S2 Data. Collection/Figure9.xlsx]

## Sheet: Sheet1
	[NaCl]	Rh						[NaCl]	Rh						[NaCl]	Rh					[NaCl]	Rh
	mol/L	nm						mol/L	nm						mol/L	nm					mol/L	nm
		Liposomes + q(PDMAEMA100)3.1+ (peo-ppo)4							Liposomes + (peo-ppo)4							(peo-ppo)4						(qPDMAEMA100)3
CP-272-3-1	0	122.576	5.17483				CP-272-2-1	0	57.662	4.46122				CP-272-4-1	0	96.7599	3.10985				0.025	79.8056	4.68321
CP-272-3-2	0.05	134.463	7.63271				CP-272-2-2	0.05	60.0208	5.2106				CP-272-4-2	0.05	114.303	8.28335				0.05	80.4009	3.87192
CP-272-3-3	0.1	142.608	12.4485				CP-272-2-3	0.1	94.7542	18.7246				CP-272-4-3	0.1	131.752	4.02075				0.075	71.3237	4.50025
CP-272-3-4	0.15	236.538	6.73403				CP-272-2-4	0.15	166.475	35.9284				CP-272-4-4	0.15	151.838	7.23607				0.1	67.6424	4.50359
CP-272-3-5	0.2	530.771	17.3023				CP-272-2-5	0.2	82.5226	6.80311				CP-272-4-5	0.2	260.282	46.8291				0.15	41.2345	2.2635
CP-272-3-6	0.25	680.426	7.30524				CP-272-2-6	0.25	102.074	8.97739				CP-272-4-6	0.25	269.462	50.4611				0.225	31.1011	1.90914
CP-272-3-7	0.5	655.227	30.3253				CP-272-2-7	0.5	445.295	15.3171				CP-272-4-7	0.5	218.536	2.31906				0.3	29.8957	1.43397
CP-272-3-8	0.75	977.047	101.676				CP-272-2-8	0.75	590.892	29.8086				CP-272-4-8	0.75	260.413	4.39044
CP-272-3-9	1	914.507	32.914				CP-272-2-9	1	814.911	18.8157				CP-272-4-9	1	325.474	8.24443
