# Supplementary material for: PEO-b-PPO star-shaped polymers enhance the structural stability of electrostatically coupled liposome/polyelectrolyte complexes
Source: PLoS One. 2019 Jan 17;14(1):e0210898. doi: 10.1371/journal.pone.0210898 (PMC6336312; doi:10.1371/journal.pone.0210898)
Supplement: S1 Data — Data sets presented in the manuscript. (ZIP) [file pone.0210898.s002.zip › S2 Data. Collection/FigureS1a.xlsx]

## Sheet: Sheet1
T	Rh	Err(Rh)	Rh	Err(Rh)
°C	nm	nm	nm	nm
9.95125	144.533	16.3124
11.9595	164.261	15.1374
13.9656	119.311	7.02216
15.99	86.5419	7.71074
18.0054	72.8748	3.60117
20.0023	88.1954	1.98305
22.0131	116.26	1.97675
24.0196	148.792	2.73136
26.0171	212.563	2.49518
28.0242	265.968	1.43636
30.0377	290.012	2.20249
32.0403	297.254	2.93766
34.038	302.928	4.1233
36.0468	305.477	6.02103
38.043	301.403	6.09563
40.0337	302.528	7.72644
42.0362	303.717	8.92285
44.0161	292.478	8.33959
46.0046	288.086	10.4156
48.0023	289.815	12.2452
49.976	278.399	12.1028
47.9844	--	--	301.484	2.24525
46.0134	--	--	308.135	1.36104
44.0175	--	--	308.445	1.7124
42.0337	--	--	312.406	2.12973
40.0465	--	--	311.135	2.13756
38.036	--	--	310.974	1.8018
36.0461	--	--	307.169	2.00835
34.0493	--	--	310.921	1.19507
32.0331	--	--	301.015	1.73711
30.0327	--	--	290.465	1.3375
28.0342	--	--	280.389	1.51131
26.0183	--	--	249.261	3.17665
24.0271	--	--	191.481	2.84245
22.0227	--	--	146.539	2.65334
20.008	--	--	112.006	2.03063
18.0076	--	--	87.7081	2.79847
15.9966	--	--	89.1588	4.99734
13.9763	--	--	106.467	9.43576
11.9691	--	--	121.122	11.1041
9.94359	--	--	122.982	13.0424
