# Supplementary material for: PEO-b-PPO star-shaped polymers enhance the structural stability of electrostatically coupled liposome/polyelectrolyte complexes
Source: PLoS One. 2019 Jan 17;14(1):e0210898. doi: 10.1371/journal.pone.0210898 (PMC6336312; doi:10.1371/journal.pone.0210898)
Supplement: S1 Data — Data sets presented in the manuscript. (ZIP) [file pone.0210898.s002.zip › S2 Data. Collection/FigureS1b.xlsx]

## Sheet: Sheet1
Temperature	lnI 35	lnI 35
°C
10	5.29
12	5.11
14	4.88
16	5.72
18	5.3
20	5.89
22	7.72
24	9.64
26	10.17
28	10.5
30	10.73
32	--
34	10.79
36	--
38	--
40	10.88
42	--
44	11.04
46	--
48	--
50	10.97
48	--	--
46	--	11.01
44	--	--
42	--	--
40	--	11.19
38	--	--
36	--	10.83
34	--	--
32	--	--
30	--	10.7
28	--	10.99
26	--	10.53
24	--	10.27
22	--	9.32
20	--	7.55
18	--	6.18
16	--	5.82
14	--	5.31
12	--	5.08
10	--	5.35
