# Supplementary material for: PEO-b-PPO star-shaped polymers enhance the structural stability of electrostatically coupled liposome/polyelectrolyte complexes
Source: PLoS One. 2019 Jan 17;14(1):e0210898. doi: 10.1371/journal.pone.0210898 (PMC6336312; doi:10.1371/journal.pone.0210898)
Supplement: S1 Data — Data sets presented in the manuscript. (ZIP) [file pone.0210898.s002.zip › S2 Data. Collection/FigureS2.xlsx]

## Sheet: Sheet1
T	Wavelength	Intensity
°C	nm	a.u.
1	626	2724.45
2	626	2712.18
3	627	2665.55
4	627	2609.46
5	626	2616.15
6	627	2619.49
7	625	2599.92
8	625	2559.66
9	627	2526.83
10	623	2522.04
11	629	2518.28
12	627	2518.58
13	628	2514.83
14	626	2510.67
15	624	2519.39
16	625	2526.11
17	621	2532.2
18	619	2562.58
19	617	2588.33
20	614	2632.63
21	608	2713.26
22	602	2734.95
23	597	2827.85
24	596	3019.94
25	595	3279.75
26	591	3521.38
27	592	3849.02
28	593	4245.11
29	592	4717.39
30	593	5211.94
31	594	5683.23
32	595	6105.44
33	594	6382.28
34	594	6531.08
35	593	6586.74
36	594	6619.89
37	596	6556.39
38	595	6552.61
39	595	6439.25
40	594	6372.1
--	--	--
--	--	--
--	--	--
--	--	--
--	--	--
--	--	--
--	--	--
--	--	--
--	--	--
--	--	--
--	--	--
--	--	--
--	--	--
--	--	--
--	--	--
--	--	--
--	--	--
--	--	--
--	--	--
--	--	--
--		--
--		--
--		--
--		--
--		--
--		--
--		--
--		--
--		--
--		--
--		--
--		--
--		--
--		--
--		--
--		--
--		--
--		--
--		--
