# Supplementary material for: PEO-b-PPO star-shaped polymers enhance the structural stability of electrostatically coupled liposome/polyelectrolyte complexes
Source: PLoS One. 2019 Jan 17;14(1):e0210898. doi: 10.1371/journal.pone.0210898 (PMC6336312; doi:10.1371/journal.pone.0210898)
Supplement: S1 Data — Data sets presented in the manuscript. (ZIP) [file pone.0210898.s002.zip › S2 Data. Collection/FigureS4.xlsx]

## Sheet: Figure S5. Time traces 
Time[s]	Buffer [kCnts]	Complexes [kCnts]	Liposomes [kCnts]
0	0.022	0.082	0.144
0.1	0.027	0.191	0.118
0.2	0.019	0.104	0.118
0.3	0.03	0.098	0.12
0.4	0.026	0.122	0.137
0.5	0.024	0.088	0.218
0.6	0.038	0.151	0.118
0.7	0.023	0.183	0.119
0.8	0.031	0.104	0.192
0.9	0.022	0.114	0.124
1	0.024	0.308	0.128
1.1	0.021	0.227	0.125
1.2	0.021	0.238	0.138
1.3	0.025	0.128	0.11
1.4	0.024	0.133	0.109
1.5	0.026	0.136	0.081
1.6	0.033	0.115	0.087
1.7	0.035	0.12	0.089
1.8	0.035	0.169	0.12
1.9	0.033	0.124	0.089
2	0.026	0.112	0.132
2.1	0.024	0.09	0.136
2.2	0.033	0.066	0.172
2.3	0.028	0.077	0.096
2.4	0.024	0.081	0.087
2.5	0.022	0.093	0.113
2.6	0.033	0.102	0.119
2.7	0.026	0.086	0.122
2.8	0.023	0.095	0.106
2.9	0.028	0.11	0.078
3	0.017	0.129	0.1
3.1	0.026	0.49	0.161
3.2	0.015	0.627	0.126
3.3	0.023	0.284	0.121
3.4	0.032	0.131	0.129
3.5	0.032	0.117	0.149
3.6	0.032	0.095	0.185
3.7	0.024	0.091	0.381
3.8	0.03	0.063	0.097
3.9	0.024	0.081	0.144
4	0.035	0.077	0.181
4.1	0.026	0.069	0.113
4.2	0.033	0.087	0.092
4.3	0.029	0.062	0.09
4.4	0.024	0.197	0.136
4.5	0.029	0.083	0.156
4.6	0.034	0.212	0.209
4.7	0.029	0.171	0.11
4.8	0.031	0.163	0.114
4.9	0.015	0.083	0.096
5	0.018	0.092	0.142
5.1	0.027	0.104	0.11
5.2	0.032	0.121	0.074
5.3	0.03	0.093	0.095
5.4	0.028	0.1	0.073
5.5	0.03	0.08	0.091
5.6	0.022	0.079	0.064
5.7	0.027	0.055	0.13
5.8	0.03	0.072	0.089
5.9	0.033	0.069	0.087
6	0.024	0.088	0.112
6.1	0.032	0.088	0.11
6.2	0.019	0.081	0.159
6.3	0.022	0.084	0.144
6.4	0.023	0.058	0.237
6.5	0.031	0.063	0.124
6.6	0.022	0.085	0.173
6.7	0.034	0.076	0.124
6.8	0.037	0.101	0.145
6.9	0.032	0.08	0.119
7	0.023	0.083	0.129
7.1	0.026	0.08	0.133
7.2	0.033	0.069	0.132
7.3	0.031	0.079	0.103
7.4	0.032	0.078	0.103
7.5	0.032	0.097	0.133
7.6	0.029	0.071	0.103
7.7	0.034	0.104	0.124
7.8	0.022	0.096	0.087
7.9	0.03	0.094	0.084
8	0.022	0.088	0.094
8.1	0.023	0.104	0.114
8.2	0.034	0.092	0.093
8.3	0.023	0.08	0.123
8.4	0.03	0.059	0.102
8.5	0.033	0.067	0.106
8.6	0.025	0.333	0.088
8.7	0.023	0.206	0.143
8.8	0.023	0.122	0.18
8.9	0.027	0.067	0.15
9	0.035	0.101	0.191
9.1	0.03	0.104	0.136
9.2	0.04	0.246	0.108
9.3	0.02	0.169	0.088
9.4	0.027	0.183	0.084
9.5	0.027	0.318	0.118
9.6	0.027	0.242	0.095
9.7	0.024	0.146	0.109
9.8	0.021	0.096	0.12
9.9	0.031	0.095	0.095
10	0.027	0.095	0.132
10.1	0.03	0.152	0.153
10.2	0.027	0.173	0.122
10.3	0.032	0.081	0.136
10.4	0.03	0.125	0.133
10.5	0.042	0.106	0.117
10.6	0.026	0.094	0.169
10.7	0.031	0.092	0.16
10.8	0.033	0.076	0.12
10.9	0.043	0.079	0.168
11	0.021	0.072	0.208
11.1	0.025	0.076	0.093
11.2	0.02	0.083	0.171
11.3	0.026	0.129	0.132
11.4	0.03	0.077	0.121
11.5	0.03	0.07	0.107
11.6	0.025	0.091	0.109
11.7	0.034	0.112	0.117
11.8	0.03	0.079	0.203
11.9	0.02	0.12	0.159
12	0.019	0.097	0.159
12.1	0.018	0.074	0.175
12.2	0.025	0.064	0.147
12.3	0.029	0.076	0.1
12.4	0.031	0.098	0.115
12.5	0.023	0.485	0.147
12.6	0.019	0.236	0.094
12.7	0.026	0.336	0.18
12.8	0.025	0.55	0.13
12.9	0.023	0.196	0.124
13	0.021	0.111	0.101
13.1	0.028	0.11	0.114
13.2	0.028	0.075	0.152
13.3	0.023	0.102	0.134
13.4	0.025	0.08	0.166
13.5	0.023	0.126	0.102
13.6	0.024	0.103	0.113
13.7	0.024	0.088	0.075
13.8	0.021	0.082	0.103
13.9	0.03	0.111	0.081
14	0.033	0.094	0.103
14.1	0.028	0.177	0.132
14.2	0.038	0.117	0.161
14.3	0.016	0.103	0.136
14.4	0.038	0.105	0.138
14.5	0.023	0.093	0.159
14.6	0.027	0.11	0.109
14.7	0.023	0.08	0.187
14.8	0.028	0.09	0.184
14.9	0.024	0.091	0.115
15	0.026	0.07	0.099
15.1	0.026	0.172	0.126
15.2	0.023	0.112	0.119
15.3	0.022	0.183	0.122
15.4	0.015	0.286	0.119
15.5	0.021	0.454	0.199
15.6	0.04	0.564	0.122
15.7	0.03	0.167	0.158
15.8	0.026	0.113	0.08
15.9	0.028	0.119	0.11
16	0.019	0.137	0.127
16.1	0.026	0.108	0.125
16.2	0.027	0.145	0.137
16.3	0.031	0.168	0.11
16.4	0.027	0.13	0.111
16.5	0.041	0.159	0.085
16.6	0.02	0.099	0.137
16.7	0.028	0.125	0.104
16.8	0.026	0.101	0.085
16.9	0.023	0.119	0.095
17	0.023	0.098	0.16
17.1	0.026	0.076	0.201
17.2	0.027	0.091	0.174
17.3	0.022	0.093	0.158
17.4	0.021	0.109	0.18
17.5	0.02	0.12	0.164
17.6	0.019	0.102	0.112
17.7	0.021	0.1	0.238
17.8	0.024	0.125	0.134
17.9	0.024	0.114	0.115
18	0.025	0.088	0.121
18.1	0.021	0.114	0.105
18.2	0.03	0.137	0.099
18.3	0.033	0.199	0.087
18.4	0.022	0.091	0.131
18.5	0.023	0.096	0.167
18.6	0.028	0.128	0.175
18.7	0.021	0.109	0.209
18.8	0.023	0.138	0.192
18.9	0.031	0.11	0.157
19	0.031	0.164	0.12
19.1	0.02	0.138	0.145
19.2	0.026	0.103	0.111
19.3	0.028	0.1	0.118
19.4	0.029	0.127	0.091
19.5	0.024	0.144	0.136
19.6	0.025	0.12	0.104
19.7	0.025	0.067	0.115
19.8	0.031	0.081	0.187
19.9	0.03	0.095	0.108
20	0.02	0.104	0.111
20.1	0.031	0.102	0.185
20.2	0.035	0.081	0.162
20.3	0.032	0.092	0.253
20.4	0.031	0.099	0.126
20.5	0.025	0.109	0.11
20.6	0.028	0.124	0.123
20.7	0.03	0.299	0.125
20.8	0.025	0.148	0.105
20.9	0.027	0.114	0.171
21	0.013	0.103	0.167
21.1	0.021	0.161	0.125
21.2	0.018	0.155	0.103
21.3	0.03	0.131	0.121
21.4	0.028	0.099	0.1
21.5	0.024	0.11	0.11
21.6	0.017	0.09	0.182
21.7	0.028	0.098	0.141
21.8	0.018	0.072	0.114
21.9	0.019	0.075	0.141
22	0.02	0.069	0.098
22.1	0.033	0.105	0.109
22.2	0.023	0.083	0.128
22.3	0.032	0.073	0.134
22.4	0.032	0.075	0.189
22.5	0.02	0.061	0.369
22.6	0.029	0.095	0.169
22.7	0.025	0.077	0.128
22.8	0.028	0.093	0.147
22.9	0.025	0.073	0.202
23	0.032	0.084	0.163
23.1	0.032	0.375	0.102
23.2	0.026	0.411	0.114
23.3	0.026	0.09	0.103
23.4	0.023	0.132	0.138
23.5	0.023	0.083	0.098
23.6	0.02	0.085	0.095
23.7	0.023	0.136	0.136
23.8	0.021	0.11	0.138
23.9	0.027	0.094	0.099
24	0.03	0.119	0.088
24.1	0.016	0.177	0.098
24.2	0.033	0.205	0.094
24.3	0.016	0.151	0.132
24.4	0.026	0.239	0.132
24.5	0.033	0.151	0.097
24.6	0.029	0.152	0.143
24.7	0.027	0.113	0.14
24.8	0.025	0.089	0.135
24.9	0.024	0.231	0.132
25	0.021	0.132	0.176
25.1	0.032	0.129	0.115
25.2	0.019	0.14	0.147
25.3	0.021	0.109	0.229
25.4	0.023	0.099	0.182
25.5	0.03	0.077	0.121
25.6	0.019	0.145	0.149
25.7	0.018	0.153	0.155
25.8	0.023	0.158	0.134
25.9	0.022	0.11	0.138
26	0.025	0.114	0.119
26.1	0.034	0.185	0.094
26.2	0.024	0.442	0.121
26.3	0.025	1.815	0.11
26.4	0.034	0.677	0.099
26.5	0.028	0.157	0.111
26.6	0.014	0.153	0.126
26.7	0.032	0.142	0.154
26.8	0.023	0.183	0.158
26.9	0.024	0.094	0.117
27	0.045	0.073	0.14
27.1	0.027	0.091	0.179
27.2	0.026	0.106	0.109
27.3	0.022	0.087	0.111
27.4	0.03	0.102	0.089
27.5	0.025	0.096	0.108
27.6	0.023	0.09	0.231
27.7	0.035	0.092	0.081
27.8	0.029	0.114	0.118
27.9	0.029	0.085	0.086
28	0.018	0.094	0.085
28.1	0.029	0.124	0.129
28.2	0.025	0.211	0.086
28.3	0.024	0.205	0.103
28.4	0.027	0.135	0.114
28.5	0.029	0.12	0.139
28.6	0.034	0.103	0.13
28.7	0.036	0.091	0.081
28.8	0.029	0.092	0.125
28.9	0.025	0.127	0.149
29	0.043	0.077	0.164
29.1	0.024	0.083	0.091
29.2	0.027	0.065	0.099
29.3	0.026	0.072	0.131
29.4	0.022	0.093	0.098
29.5	0.033	0.078	0.095
29.6	0.036	0.092	0.136
29.7	0.028	0.112	0.098
29.8	0.036	0.113	0.304
29.9	0.035	0.132	0.179
30	0.021	0.075	0.119
30.1	0.037	0.071	0.246
30.2	0.029	0.087	0.126
30.3	0.029	0.102	0.112
30.4	0.032	0.088	0.117
30.5	0.032	0.169	0.091
30.6	0.031	0.107	0.118
30.7	0.03	0.079	0.147
30.8	0.025	0.123	0.132
30.9	0.022	0.061	0.162
31	0.031	0.063	0.116
31.1	0.028	0.093	0.127
31.2	0.03	0.119	0.089
31.3	0.031	0.073	0.11
31.4	0.023	0.069	0.194
31.5	0.016	0.089	0.137
31.6	0.024	0.085	0.169
31.7	0.028	0.072	0.317
31.8	0.026	0.083	0.122
31.9	0.032	0.071	0.119
32	0.029	0.065	0.105
32.1	0.025	0.084	0.165
32.2	0.023	0.099	0.182
32.3	0.021	0.145	0.162
32.4	0.035	0.132	0.134
32.5	0.035	0.097	0.14
32.6	0.018	0.104	0.12
32.7	0.025	0.119	0.126
32.8	0.024	0.096	0.161
32.9	0.018	0.114	0.137
33	0.019	0.321	0.101
33.1	0.03	0.244	0.109
33.2	0.022	0.135	0.134
33.3	0.025	0.188	0.154
33.4	0.023	0.119	0.156
33.5	0.033	0.125	0.129
33.6	0.028	0.118	0.135
33.7	0.029	0.108	0.193
33.8	0.026	0.114	0.124
33.9	0.024	0.109	0.216
34	0.031	0.098	0.162
34.1	0.031	0.084	0.112
34.2	0.019	0.101	0.147
34.3	0.029	0.108	0.142
34.4	0.024	0.13	0.252
34.5	0.021	0.077	0.092
34.6	0.031	0.11	0.08
34.7	0.029	0.097	0.157
34.8	0.027	0.077	0.248
34.9	0.033	0.094	0.247
35	0.025	0.084	0.27
35.1	0.029	0.081	0.192
35.2	0.022	0.11	0.143
35.3	0.036	0.075	0.109
35.4	0.023	0.1	0.116
35.5	0.019	0.117	0.143
35.6	0.027	0.222	0.14
35.7	0.022	0.566	0.171
35.8	0.034	0.377	0.106
35.9	0.029	0.109	0.117
36	0.034	0.21	0.142
36.1	0.026	0.113	0.102
36.2	0.026	0.094	0.176
36.3	0.019	0.109	0.09
36.4	0.027	0.112	0.097
36.5	0.026	0.08	0.167
36.6	0.035	0.095	0.138
36.7	0.025	0.078	0.112
36.8	0.029	0.102	0.19
36.9	0.021	0.074	0.158
37	0.025	0.086	0.107
37.1	0.027	0.065	0.1
37.2	0.027	0.069	0.07
37.3	0.033	0.264	0.104
37.4	0.022	0.092	0.119
37.5	0.025	0.09	0.139
37.6	0.02	0.069	0.104
37.7	0.026	0.089	0.129
37.8	0.022	0.094	0.157
37.9	0.025	0.083	0.18
38	0.017	0.093	0.105
38.1	0.028	0.17	0.093
38.2	0.017	0.158	0.118
38.3	0.027	0.326	0.096
38.4	0.026	0.112	0.09
38.5	0.025	0.099	0.107
38.6	0.026	0.229	0.109
38.7	0.03	0.104	0.183
38.8	0.024	0.102	0.088
38.9	0.029	0.087	0.097
39	0.021	0.109	0.146
39.1	0.023	0.084	0.216
39.2	0.034	0.172	0.144
39.3	0.025	0.101	0.1
39.4	0.024	0.101	0.09
39.5	0.028	0.073	0.11
39.6	0.026	0.089	0.092
39.7	0.019	0.091	0.09
39.8	0.013	0.137	0.092
39.9	0.028	0.1	0.099
40	0.026	0.134	0.193
40.1	0.023	0.383	0.166
40.2	0.028	0.096	0.157
40.3	0.022	0.085	0.143
40.4	0.025	0.094	0.11
40.5	0.028	0.105	0.096
40.6	0.032	0.072	0.23
40.7	0.028	0.078	0.108
40.8	0.029	0.073	0.101
40.9	0.026	0.105	0.155
41	0.024	0.074	0.103
41.1	0.028	0.076	0.162
41.2	0.021	0.082	0.144
41.3	0.023	0.09	0.108
41.4	0.027	0.17	0.111
41.5	0.024	0.096	0.155
41.6	0.024	0.082	0.101
41.7	0.028	0.103	0.092
41.8	0.026	0.079	0.11
41.9	0.026	0.094	0.097
42	0.026	0.103	0.117
42.1	0.03	0.088	0.103
42.2	0.035	0.066	0.124
42.3	0.024	0.093	0.14
42.4	0.031	0.101	0.177
42.5	0.026	0.138	0.097
42.6	0.023	0.115	0.109
42.7	0.021	0.106	0.134
42.8	0.033	0.163	0.151
42.9	0.028	0.153	0.091
43	0.023	0.145	0.207
43.1	0.028	0.169	0.081
43.2	0.028	0.117	0.104
43.3	0.025	0.125	0.114
43.4	0.03	0.119	0.191
43.5	0.021	0.166	0.098
43.6	0.017	0.131	0.095
43.7	0.025	0.104	0.166
43.8	0.033	0.082	0.335
43.9	0.024	0.115	0.219
44	0.034	0.094	0.111
44.1	0.031	0.092	0.095
44.2	0.03	0.089	0.096
44.3	0.025	0.098	0.163
44.4	0.03	0.078	0.107
44.5	0.018	0.08	0.086
44.6	0.028	0.112	0.124
44.7	0.029	0.111	0.12
44.8	0.017	0.097	0.155
44.9	0.02	0.085	0.241
45	0.031	0.139	0.185
45.1	0.03	0.11	0.113
45.2	0.025	0.074	0.108
45.3	0.03	0.061	0.112
45.4	0.033	0.09	0.136
45.5	0.023	0.082	0.11
45.6	0.029	0.063	0.102
45.7	0.027	0.072	0.111
45.8	0.034	0.081	0.122
45.9	0.033	0.079	0.149
46	0.025	0.083	0.087
46.1	0.019	0.075	0.171
46.2	0.029	0.118	0.196
46.3	0.036	0.139	0.259
46.4	0.028	0.089	0.102
46.5	0.027	0.088	0.134
46.6	0.013	0.067	0.136
46.7	0.021	0.15	0.141
46.8	0.02	0.066	0.183
46.9	0.033	0.073	0.24
47	0.025	0.074	0.231
47.1	0.024	0.093	0.156
47.2	0.021	0.06	0.16
47.3	0.027	0.069	0.156
47.4	0.031	0.086	0.165
47.5	0.028	0.188	0.249
47.6	0.023	0.139	0.159
47.7	0.019	0.091	0.111
47.8	0.014	0.091	0.088
47.9	0.026	0.097	0.078
48	0.034	0.107	0.097
48.1	0.024	0.153	0.106
48.2	0.028	0.075	0.119
48.3	0.019	0.066	0.145
48.4	0.026	0.15	0.102
48.5	0.032	0.099	0.135
48.6	0.044	0.078	0.114
48.7	0.029	0.071	0.09
48.8	0.044	0.088	0.091
48.9	0.027	0.077	0.099
49	0.029	0.092	0.083
49.1	0.027	0.087	0.104
49.2	0.028	0.086	0.084
49.3	0.02	0.095	0.197
49.4	0.024	0.09	0.187
49.5	0.019	0.083	0.113
49.6	0.026	0.103	0.117
49.7	0.023	0.145	0.098
49.8	0.021	0.087	0.149
49.9	0.024	0.085	0.122
50	0.022	0.1	0.096
50.1	0.024	0.096	0.256
50.2	0.033	0.1	0.105
50.3	0.016	0.104	0.158
50.4	0.02	0.084	0.164
50.5	0.019	0.094	0.103
50.6	0.027	0.102	0.156
50.7	0.022	0.072	0.168
50.8	0.023	0.126	0.1
50.9	0.038	0.138	0.123
51	0.029	0.183	0.096
51.1	0.019	0.177	0.106
51.2	0.027	0.117	0.127
51.3	0.02	0.09	0.123
51.4	0.03	0.088	0.121
51.5	0.028	0.116	0.076
51.6	0.031	0.115	0.112
51.7	0.028	0.13	0.121
51.8	0.037	0.146	0.117
51.9	0.03	0.097	0.1
52	0.03	0.178	0.093
52.1	0.024	0.169	0.133
52.2	0.026	0.411	0.104
52.3	0.024	1.02	0.137
52.4	0.022	0.372	0.1
52.5	0.021	0.167	0.161
52.6	0.024	0.114	0.194
52.7	0.021	0.373	0.095
52.8	0.023	0.186	0.089
52.9	0.027	0.101	0.081
53	0.026	0.093	0.164
53.1	0.028	0.224	0.132
53.2	0.02	0.097	0.138
53.3	0.027	0.076	0.159
53.4	0.023	0.101	0.135
53.5	0.031	0.06	0.083
53.6	0.025	0.08	0.115
53.7	0.02	0.078	0.162
53.8	0.032	0.066	0.118
53.9	0.02	0.074	0.074
54	0.016	0.074	0.125
54.1	0.026	0.078	0.141
54.2	0.018	0.078	0.095
54.3	0.018	0.088	0.094
54.4	0.024	0.071	0.111
54.5	0.026	0.065	0.225
54.6	0.026	0.082	0.137
54.7	0.019	0.1	0.128
54.8	0.022	0.125	0.11
54.9	0.033	0.145	0.229
55	0.027	0.111	0.131
55.1	0.023	0.116	0.08
55.2	0.014	0.114	0.088
55.3	0.031	0.084	0.11
55.4	0.025	0.09	0.24
55.5	0.025	0.087	0.126
55.6	0.027	0.075	0.133
55.7	0.024	0.078	0.123
55.8	0.021	0.082	0.119
55.9	0.027	0.095	0.187
56	0.026	0.077	0.113
56.1	0.031	0.085	0.251
56.2	0.024	0.067	0.232
56.3	0.027	0.081	0.191
56.4	0.025	0.064	0.192
56.5	0.026	0.089	0.121
56.6	0.026	0.09	0.142
56.7	0.027	0.077	0.14
56.8	0.029	0.083	0.113
56.9	0.026	0.098	0.115
57	0.028	0.068	0.119
57.1	0.016	0.104	0.1
57.2	0.029	0.119	0.106
57.3	0.022	0.09	0.113
57.4	0.02	0.08	0.128
57.5	0.025	0.08	0.114
57.6	0.02	0.083	0.094
57.7	0.027	0.095	0.129
57.8	0.023	0.102	0.102
57.9	0.03	0.102	0.099
58	0.03	0.082	0.176
58.1	0.017	0.099	0.082
58.2	0.019	0.089	0.08
58.3	0.043	0.07	0.111
58.4	0.032	0.083	0.177
58.5	0.023	0.126	0.111
58.6	0.023	0.094	0.08
58.7	0.024	0.182	0.078
58.8	0.02	0.382	0.108
58.9	0.029	0.146	0.127
59	0.023	0.101	0.123
59.1	0.032	0.107	0.089
59.2	0.029	0.078	0.118
59.3	0.028	0.061	0.109
59.4	0.027	0.062	0.11
59.5	0.024	0.072	0.109
59.6	0.025	0.119	0.205
59.7	0.03	0.261	0.125
59.8	0.027	0.087	0.125
59.9	0.035	0.077	0.077
60	0.025	0.079	0.118
60.1	0.02	0.114	0.088
60.2	0.033	0.091	0.11
60.3	0.026	0.088	0.107
60.4	0.028	0.082	0.128
60.5	0.032	0.067	0.092
60.6	0.017	0.069	0.175
60.7	0.032	0.07	0.165
60.8	0.023	0.076	0.137
60.9	0.025	0.09	0.115
61	0.029	0.083	0.121
61.1	0.022	0.096	0.063
61.2	0.024	0.091	0.167
61.3	0.021	0.068	0.099
61.4	0.023	0.097	0.117
61.5	0.032	0.076	0.12
61.6	0.021	0.071	0.137
61.7	0.024	0.096	0.086
61.8	0.018	0.118	0.173
61.9	0.025	0.079	0.078
62	0.025	0.06	0.115
62.1	0.029	0.119	0.108
62.2	0.03	0.074	0.104
62.3	0.026	0.09	0.09
62.4	0.022	0.075	0.116
62.5	0.026	0.137	0.088
62.6	0.027	0.07	0.09
62.7	0.019	0.091	0.107
62.8	0.038	0.312	0.094
62.9	0.024	0.112	0.107
63	0.014	0.148	0.097
63.1	0.026	0.142	0.095
63.2	0.024	0.125	0.121
63.3	0.027	0.149	0.081
63.4	0.025	0.101	0.098
63.5	0.031	0.115	0.17
63.6	0.026	0.153	0.184
63.7	0.028	0.185	0.145
63.8	0.026	0.099	0.167
63.9	0.028	0.134	0.13
64	0.041	0.095	0.133
64.1	0.017	0.159	0.216
64.2	0.023	0.109	0.136
64.3	0.023	0.088	0.096
64.4	0.026	0.147	0.132
64.5	0.03	0.083	0.125
64.6	0.019	0.104	0.091
64.7	0.025	0.082	0.09
64.8	0.021	0.09	0.144
64.9	0.036	0.086	0.132
65	0.024	0.095	0.105
65.1	0.024	0.133	0.071
65.2	0.032	0.286	0.144
65.3	0.018	0.118	0.134
65.4	0.039	0.192	0.13
65.5	0.021	0.122	0.147
65.6	0.026	0.091	0.097
65.7	0.028	0.1	0.069
65.8	0.036	0.116	0.071
65.9	0.02	0.159	0.092
66	0.027	0.128	0.116
66.1	0.026	0.115	0.073
66.2	0.024	0.117	0.105
66.3	0.028	0.101	0.08
66.4	0.025	0.094	0.095
66.5	0.019	0.099	0.096
66.6	0.021	0.093	0.134
66.7	0.027	0.162	0.171
66.8	0.032	0.076	0.116
66.9	0.023	0.113	0.114
67	0.029	0.075	0.096
67.1	0.03	0.087	0.097
67.2	0.027	0.094	0.097
67.3	0.028	0.093	0.117
67.4	0.027	0.086	0.122
67.5	0.024	0.078	0.098
67.6	0.028	0.074	0.117
67.7	0.026	0.089	0.123
67.8	0.023	0.112	0.112
67.9	0.033	0.084	0.101
68	0.031	0.347	0.09
68.1	0.031	0.079	0.096
68.2	0.029	0.125	0.138
68.3	0.031	0.182	0.209
68.4	0.025	0.057	0.124
68.5	0.024	0.085	0.082
68.6	0.023	0.092	0.112
68.7	0.024	0.096	0.128
68.8	0.028	0.078	0.155
68.9	0.026	0.106	0.067
69	0.027	0.117	0.118
69.1	0.017	1.313	0.065
69.2	0.022	0.545	0.07
69.3	0.027	0.368	0.085
69.4	0.024	0.101	0.099
69.5	0.028	0.249	0.148
69.6	0.024	0.09	0.086
69.7	0.03	0.091	0.108
69.8	0.028	0.142	0.174
69.9	0.029	0.129	0.081
70	0.031	0.119	0.136
70.1	0.031	0.121	0.113
70.2	0.021	0.118	0.154
70.3	0.032	0.145	0.133
70.4	0.027	0.116	0.11
70.5	0.028	0.133	0.11
70.6	0.025	0.316	0.091
70.7	0.019	0.088	0.133
70.8	0.027	0.081	0.084
70.9	0.023	0.111	0.106
71	0.024	0.331	0.092
71.1	0.028	0.083	0.078
71.2	0.035	0.059	0.093
71.3	0.024	0.086	0.197
71.4	0.017	0.101	0.215
71.5	0.026	0.165	0.11
71.6	0.032	0.181	0.186
71.7	0.025	0.145	0.093
71.8	0.026	0.129	0.069
71.9	0.021	0.098	0.125
72	0.021	0.107	0.091
72.1	0.037	0.153	0.07
72.2	0.035	0.109	0.156
72.3	0.023	0.085	0.11
72.4	0.021	0.196	0.158
72.5	0.017	0.139	0.167
72.6	0.018	0.234	0.069
72.7	0.021	0.185	0.133
72.8	0.028	0.117	0.142
72.9	0.031	0.091	0.152
73	0.012	0.12	0.246
73.1	0.027	0.198	0.136
73.2	0.026	0.239	0.131
73.3	0.023	0.155	0.096
73.4	0.025	0.102	0.174
73.5	0.022	0.115	0.135
73.6	0.025	0.096	0.165
73.7	0.028	0.106	0.137
73.8	0.023	0.08	0.126
73.9	0.024	0.11	0.204
74	0.029	0.099	0.135
74.1	0.024	0.089	0.081
74.2	0.021	0.076	0.084
74.3	0.025	0.086	0.073
74.4	0.032	0.079	0.212
74.5	0.026	0.18	0.098
74.6	0.021	0.127	0.143
74.7	0.019	0.098	0.164
74.8	0.027	0.094	0.092
74.9	0.031	0.103	0.177
75	0.03	0.085	0.121
75.1	0.026	0.12	0.22
75.2	0.024	0.136	0.089
75.3	0.02	0.12	0.147
75.4	0.035	0.085	0.147
75.5	0.027	0.069	0.232
75.6	0.028	0.114	0.192
75.7	0.023	0.122	0.126
75.8	0.021	0.082	0.117
75.9	0.023	0.104	0.164
76	0.021	0.08	0.118
76.1	0.025	0.08	0.087
76.2	0.03	0.098	0.106
76.3	0.032	0.103	0.107
76.4	0.035	0.096	0.162
76.5	0.029	0.083	0.176
76.6	0.029	0.079	0.09
76.7	0.024	0.092	0.091
76.8	0.03	0.105	0.088
76.9	0.026	0.103	0.088
77	0.027	0.085	0.108
77.1	0.03	0.083	0.162
77.2	0.026	0.086	0.212
77.3	0.024	0.112	0.15
77.4	0.024	0.197	0.103
77.5	0.028	0.11	0.14
77.6	0.024	0.134	0.106
77.7	0.027	0.271	0.127
77.8	0.024	0.117	0.214
77.9	0.024	0.111	0.128
78	0.025	0.108	0.195
78.1	0.029	0.099	0.144
78.2	0.026	0.081	0.162
78.3	0.03	0.092	0.104
78.4	0.032	0.091	0.126
78.5	0.037	0.103	0.111
78.6	0.023	0.082	0.126
78.7	0.03	0.088	0.109
78.8	0.023	0.107	0.062
78.9	0.026	0.134	0.17
79	0.021	0.089	0.16
79.1	0.025	0.243	0.14
79.2	0.015	0.147	0.133
79.3	0.029	0.116	0.148
79.4	0.019	0.1	0.126
79.5	0.02	0.126	0.185
79.6	0.021	0.107	0.161
79.7	0.029	0.095	0.11
79.8	0.015	0.076	0.184
79.9	0.022	0.078	0.1
80	0.023	0.091	0.088
80.1	0.033	0.157	0.165
80.2	0.029	0.182	0.119
80.3	0.032	0.108	0.105
80.4	0.021	0.068	0.086
80.5	0.021	0.068	0.084
80.6	0.024	0.07	0.072
80.7	0.018	0.071	0.072
80.8	0.031	0.095	0.122
80.9	0.024	0.082	0.095
81	0.02	0.105	0.075
81.1	0.023	0.076	0.084
81.2	0.028	0.071	0.064
81.3	0.033	0.089	0.139
81.4	0.028	0.084	0.112
81.5	0.023	0.081	0.085
81.6	0.019	0.064	0.17
81.7	0.031	0.086	0.192
81.8	0.023	0.074	0.166
81.9	0.028	0.077	0.121
82	0.021	0.112	0.139
82.1	0.027	0.088	0.139
82.2	0.031	0.101	0.132
82.3	0.028	0.083	0.138
82.4	0.028	0.089	0.116
82.5	0.031	0.07	0.114
82.6	0.021	0.096	0.094
82.7	0.03	0.076	0.067
82.8	0.029	0.114	0.128
82.9	0.027	0.092	0.106
83	0.025	0.098	0.112
83.1	0.023	0.101	0.147
83.2	0.027	0.067	0.197
83.3	0.031	0.073	0.131
83.4	0.025	0.078	0.106
83.5	0.031	0.075	0.176
83.6	0.031	0.083	0.149
83.7	0.025	0.066	0.087
83.8	0.026	0.083	0.097
83.9	0.025	0.074	0.1
84	0.028	0.063	0.072
84.1	0.028	0.06	0.133
84.2	0.031	0.071	0.102
84.3	0.031	0.08	0.139
84.4	0.026	0.105	0.091
84.5	0.015	0.135	0.075
84.6	0.021	0.099	0.106
84.7	0.026	0.066	0.145
84.8	0.036	0.107	0.092
84.9	0.022	0.081	0.098
85	0.017	0.079	0.114
85.1	0.02	0.14	0.084
85.2	0.029	0.096	0.139
85.3	0.04	0.081	0.14
85.4	0.022	0.087	0.125
85.5	0.03	0.071	0.069
85.6	0.026	0.059	0.108
85.7	0.017	0.072	0.119
85.8	0.028	0.456	0.095
85.9	0.032	0.146	0.123
86	0.043	0.103	0.099
86.1	0.021	0.081	0.099
86.2	0.029	0.098	0.142
86.3	0.017	0.08	0.394
86.4	0.028	0.086	0.198
86.5	0.037	0.101	0.144
86.6	0.023	0.135	0.111
86.7	0.017	0.099	0.158
86.8	0.025	0.094	0.111
86.9	0.032	0.108	0.083
87	0.034	0.101	0.125
87.1	0.028	0.092	0.099
87.2	0.026	0.133	0.141
87.3	0.027	0.109	0.105
87.4	0.019	0.081	0.134
87.5	0.03	0.106	0.13
87.6	0.027	0.098	0.166
87.7	0.03	0.14	0.243
87.8	0.024	0.169	0.122
87.9	0.015	0.104	0.104
88	0.03	0.082	0.108
88.1	0.026	0.106	0.105
88.2	0.015	0.124	0.119
88.3	0.029	0.087	0.131
88.4	0.031	0.098	0.097
88.5	0.025	0.08	0.109
88.6	0.039	0.072	0.087
88.7	0.021	0.068	0.108
88.8	0.029	0.08	0.077
88.9	0.02	0.116	0.111
89	0.023	0.206	0.091
89.1	0.028	0.067	0.098
89.2	0.022	0.07	0.116
89.3	0.022	0.088	0.139
89.4	0.026	0.113	0.148
89.5	0.031	0.124	0.126
89.6	0.037	0.118	0.103
89.7	0.029	0.098	0.107
89.8	0.028	0.092	0.1
89.9	0.022	0.115	0.112
90	0.024	0.093	0.129
90.1	0.026	0.071	0.139
90.2	0.035	0.084	0.084
90.3	0.029	0.099	0.125
90.4	0.032	0.113	0.215
90.5	0.016	0.092	0.128
90.6	0.022	0.087	0.092
90.7	0.029	0.117	0.092
90.8	0.022	0.11	0.083
90.9	0.023	0.18	0.088
91	0.022	0.237	0.113
91.1	0.024	0.127	0.129
91.2	0.025	0.25	0.106
91.3	0.018	0.12	0.118
91.4	0.025	0.12	0.135
91.5	0.032	0.075	0.159
91.6	0.022	0.103	0.089
91.7	0.016	0.101	0.078
91.8	0.032	0.099	0.074
91.9	0.027	0.083	0.206
92	0.026	0.137	0.116
92.1	0.026	0.131	0.097
92.2	0.026	0.102	0.086
92.3	0.027	0.082	0.091
92.4	0.024	0.091	0.085
92.5	0.028	0.11	0.164
92.6	0.022	0.103	0.112
92.7	0.026	0.089	0.129
92.8	0.028	0.102	0.108
92.9	0.025	0.094	0.119
93	0.025	0.085	0.135
93.1	0.029	0.122	0.139
93.2	0.025	0.08	0.116
93.3	0.028	0.086	0.089
93.4	0.022	0.089	0.119
93.5	0.025	0.107	0.094
93.6	0.029	0.072	0.094
93.7	0.029	0.12	0.101
93.8	0.028	0.118	0.13
93.9	0.017	0.085	0.127
94	0.02	0.081	0.089
94.1	0.019	0.092	0.096
94.2	0.027	0.108	0.098
94.3	0.029	0.09	0.122
94.4	0.027	0.095	0.117
94.5	0.025	0.08	0.145
94.6	0.031	0.08	0.111
94.7	0.037	0.094	0.176
94.8	0.026	0.098	0.096
94.9	0.021	0.162	0.16
95	0.026	0.137	0.097
95.1	0.016	0.107	0.087
95.2	0.015	0.112	0.159
95.3	0.029	0.106	0.096
95.4	0.03	0.109	0.16
95.5	0.037	0.114	0.155
95.6	0.035	0.103	0.131
95.7	0.02	0.091	0.168
95.8	0.033	0.163	0.084
95.9	0.025	0.156	0.126
96	0.028	0.231	0.1
96.1	0.029	0.158	0.098
96.2	0.026	0.073	0.15
96.3	0.033	0.082	0.182
96.4	0.027	0.125	0.133
96.5	0.028	0.119	0.101
96.6	0.027	0.304	0.175
96.7	0.029	0.076	0.215
96.8	0.03	0.061	0.135
96.9	0.022	0.088	0.158
97	0.03	0.08	0.085
97.1	0.025	0.123	0.083
97.2	0.035	0.06	0.113
97.3	0.029	0.079	0.13
97.4	0.03	0.15	0.121
97.5	0.023	0.141	0.139
97.6	0.029	0.085	0.106
97.7	0.017	0.1	0.144
97.8	0.033	0.081	0.109
97.9	0.027	0.097	0.101
98	0.028	0.081	0.104
98.1	0.023	0.145	0.143
98.2	0.031	0.121	0.198
98.3	0.025	0.077	0.233
98.4	0.022	0.095	0.136
98.5	0.023	0.084	0.176
98.6	0.024	0.075	0.084
98.7	0.03	0.071	0.103
98.8	0.012	0.08	0.08
98.9	0.021	0.396	0.104
99	0.017	0.096	0.113
99.1	0.014	0.085	0.097
99.2	0.035	0.063	0.121
99.3	0.024	0.086	0.139
99.4	0.028	0.065	0.156
99.5	0.032	0.082	0.113
99.6	0.023	0.159	0.138
99.7	0.033	0.093	0.103
99.8	0.031	0.07	0.147
99.9	0.022	0.099	0.116
100	0.024	0.075	0.115
100.1	0.031	0.081	0.166
100.2	0.018	0.082	0.074
100.3	0.032	0.088	0.076
100.4	0.022	0.087	0.099
100.5	0.033	0.083	0.141
100.6	0.019	0.089	0.106
100.7	0.03	0.109	0.09
100.8	0.022	0.076	0.114
100.9	0.04	0.09	0.123
101	0.027	0.076	0.148
101.1	0.025	0.099	0.199
101.2	0.03	0.116	0.157
101.3	0.018	0.084	0.17
101.4	0.03	0.097	0.143
101.5	0.023	0.088	0.147
101.6	0.031	0.084	0.123
101.7	0.035	0.217	0.233
101.8	0.025	0.097	0.192
101.9	0.027	0.099	0.075
102	0.029	0.112	0.106
102.1	0.033	0.201	0.099
102.2	0.027	0.069	0.08
102.3	0.028	0.094	0.081
102.4	0.029	0.087	0.1
102.5	0.022	0.103	0.103
102.6	0.03	0.137	0.102
102.7	0.034	0.106	0.099
102.8	0.026	0.095	0.116
102.9	0.02	0.082	0.153
103	0.025	0.076	0.124
103.1	0.03	0.092	0.135
103.2	0.025	0.069	0.11
103.3	0.032	0.087	0.117
103.4	0.026	0.086	0.139
103.5	0.025	0.094	0.168
103.6	0.032	0.14	0.081
103.7	0.024	0.101	0.099
103.8	0.031	0.121	0.096
103.9	0.024	0.113	0.103
104	0.033	0.104	0.127
104.1	0.025	0.155	0.107
104.2	0.03	0.105	0.095
104.3	0.025	0.261	0.102
104.4	0.034	0.204	0.113
104.5	0.019	0.084	0.068
104.6	0.022	0.08	0.098
104.7	0.026	0.212	0.067
104.8	0.03	0.094	0.123
104.9	0.018	0.096	0.126
105	0.032	0.087	0.092
105.1	0.016	0.094	0.073
105.2	0.017	0.152	0.119
105.3	0.023	0.118	0.108
105.4	0.031	0.108	0.128
105.5	0.031	0.123	0.098
105.6	0.017	0.13	0.134
105.7	0.034	0.102	0.138
105.8	0.02	0.084	0.176
105.9	0.025	0.075	0.219
106	0.023	0.227	0.1
106.1	0.017	0.082	0.182
106.2	0.04	0.111	0.083
106.3	0.033	0.167	0.151
106.4	0.027	0.101	0.079
106.5	0.026	0.094	0.271
106.6	0.023	0.09	0.094
106.7	0.023	0.094	0.173
106.8	0.022	0.112	0.095
106.9	0.027	0.164	0.09
107	0.026	0.084	0.089
107.1	0.028	0.089	0.108
107.2	0.026	0.249	0.107
107.3	0.031	0.111	0.134
107.4	0.023	0.105	0.195
107.5	0.028	0.076	0.15
107.6	0.03	0.076	0.096
107.7	0.032	0.073	0.199
107.8	0.025	0.303	0.15
107.9	0.036	0.135	0.13
108	0.021	0.098	0.137
108.1	0.028	0.092	0.094
108.2	0.028	0.084	0.082
108.3	0.021	0.096	0.171
108.4	0.033	0.096	0.152
108.5	0.035	0.065	0.092
108.6	0.027	0.074	0.076
108.7	0.035	0.096	0.083
108.8	0.024	0.123	0.138
108.9	0.024	0.069	0.117
109	0.028	0.106	0.093
109.1	0.021	0.15	0.124
109.2	0.021	0.093	0.091
109.3	0.019	0.121	0.074
109.4	0.018	0.124	0.112
109.5	0.022	0.076	0.096
109.6	0.029	0.088	0.097
109.7	0.022	0.061	0.101
109.8	0.023	0.132	0.085
109.9	0.034	0.116	0.105
110	0.024	0.105	0.063
110.1	0.031	0.088	0.136
110.2	0.045	0.083	0.081
110.3	0.026	0.141	0.12
110.4	0.023	0.099	0.082
110.5	0.024	0.094	0.101
110.6	0.021	0.084	0.112
110.7	0.016	0.096	0.152
110.8	0.031	0.064	0.151
110.9	0.027	0.1	0.103
111	0.024	0.094	0.094
111.1	0.024	0.093	0.111
111.2	0.026	0.085	0.12
111.3	0.023	0.071	0.101
111.4	0.025	0.148	0.121
111.5	0.028	0.132	0.215
111.6	0.031	0.113	0.175
111.7	0.024	0.075	0.117
111.8	0.024	0.087	0.08
111.9	0.024	0.134	0.148
112	0.021	0.126	0.111
112.1	0.024	0.091	0.066
112.2	0.018	0.092	0.093
112.3	0.031	0.078	0.108
112.4	0.027	0.067	0.132
112.5	0.027	0.123	0.138
112.6	0.03	0.085	0.124
112.7	0.026	0.123	0.106
112.8	0.023	0.082	0.093
112.9	0.028	0.06	0.109
113	0.034	0.09	0.15
113.1	0.03	0.083	0.072
113.2	0.028	0.086	0.077
113.3	0.035	0.07	0.088
113.4	0.031	0.072	0.164
113.5	0.034	0.099	0.115
113.6	0.032	0.212	0.098
113.7	0.022	0.139	0.156
113.8	0.029	0.189	0.117
113.9	0.029	0.152	0.225
114	0.028	0.132	0.155
114.1	0.03	0.145	0.135
114.2	0.03	0.139	0.123
114.3	0.028	0.18	0.132
114.4	0.026	0.165	0.12
114.5	0.028	0.15	0.087
114.6	0.031	0.134	0.103
114.7	0.036	0.102	0.119
114.8	0.028	0.11	0.123
114.9	0.025	0.096	0.153
115	0.029	0.109	0.123
115.1	0.025	0.109	0.09
115.2	0.03	1.095	0.163
115.3	0.029	0.387	0.134
115.4	0.028	0.193	0.09
115.5	0.031	0.129	0.105
115.6	0.024	0.179	0.106
115.7	0.029	0.162	0.079
115.8	0.03	0.107	0.093
115.9	0.025	0.102	0.112
116	0.029	0.108	0.112
116.1	0.026	0.085	0.115
116.2	0.02	0.095	0.107
116.3	0.019	0.096	0.097
116.4	0.026	0.068	0.093
116.5	0.026	0.304	0.082
116.6	0.023	0.181	0.097
116.7	0.025	0.105	0.147
116.8	0.022	0.161	0.13
116.9	0.023	0.304	0.097
117	0.023	0.168	0.203
117.1	0.027	0.123	0.091
117.2	0.037	0.088	0.108
117.3	0.025	0.083	0.085
117.4	0.026	0.11	0.073
117.5	0.027	0.089	0.106
117.6	0.022	0.078	0.098
117.7	0.024	0.082	0.131
117.8	0.024	0.104	0.162
117.9	0.034	0.116	0.088
118	0.023	0.197	0.127
118.1	0.029	0.128	0.155
118.2	0.03	0.15	0.123
118.3	0.024	0.114	0.094
118.4	0.031	0.135	0.131
118.5	0.025	0.09	0.099
118.6	0.02	0.098	0.142
118.7	0.026	0.119	0.124
118.8	0.03	0.108	0.097
118.9	0.031	0.079	0.145
119	0.032	0.108	0.13
119.1	0.03	0.12	0.087
119.2	0.014	0.123	0.155
119.3	0.026	0.095	0.085
119.4	0.022	0.099	0.103
119.5	0.035	0.086	0.098
119.6	0.026	0.079	0.117
119.7	0.035	0.107	0.099
119.8	0.027	0.096	0.142
119.9	0.022	0.125	0.084
120	0.026	0.097	0.12
120.1	0.025	0.11	0.12
120.2	0.027	0.122	0.176
120.3	0.019	0.081	0.152
120.4	0.03	0.106	0.149
120.5	0.025	0.315	0.116
120.6	0.028	0.424	0.116
120.7	0.026	0.121	0.136
120.8	0.027	0.178	0.089
120.9	0.023	0.135	0.101
121	0.026	0.116	0.075
121.1	0.023	0.141	0.095
121.2	0.019	0.117	0.113
121.3	0.02	0.116	0.083
121.4	0.032	0.103	0.096
121.5	0.024	0.123	0.095
121.6	0.027	0.074	0.074
121.7	0.019	0.107	0.098
121.8	0.024	0.105	0.055
121.9	0.022	0.179	0.082
122	0.031	0.076	0.133
122.1	0.029	0.097	0.076
122.2	0.028	0.092	0.091
122.3	0.033	0.077	0.081
122.4	0.015	0.065	0.073
122.5	0.031	0.164	0.132
122.6	0.021	0.124	0.095
122.7	0.021	0.089	0.115
122.8	0.017	0.08	0.088
122.9	0.018	0.072	0.081
123	0.02	0.089	0.081
123.1	0.025	0.15	0.235
123.2	0.025	0.093	0.121
123.3	0.033	0.074	0.168
123.4	0.021	0.092	0.092
123.5	0.023	0.12	0.091
123.6	0.03	0.109	0.124
123.7	0.021	0.063	0.108
123.8	0.018	0.077	0.147
123.9	0.035	0.083	0.125
124	0.02	0.08	0.14
124.1	0.03	0.075	0.11
124.2	0.032	0.116	0.132
124.3	0.024	0.14	0.095
124.4	0.024	0.095	0.125
124.5	0.026	0.076	0.123
124.6	0.029	0.072	0.09
124.7	0.013	0.075	0.117
124.8	0.032	0.087	0.119
124.9	0.026	0.076	0.244
125	0.033	0.082	0.179
125.1	0.026	0.087	0.119
125.2	0.029	0.064	0.163
125.3	0.022	0.072	0.163
125.4	0.025	0.097	0.086
125.5	0.03	0.087	0.164
125.6	0.027	0.088	0.075
125.7	0.024	0.124	0.068
125.8	0.03	0.118	0.096
125.9	0.02	0.114	0.099
126	0.024	0.074	0.128
126.1	0.02	0.096	0.085
126.2	0.018	0.08	0.221
126.3	0.028	0.152	0.189
126.4	0.022	0.077	0.09
126.5	0.037	0.137	0.079
126.6	0.024	0.172	0.094
126.7	0.027	0.2	0.15
126.8	0.022	0.078	0.1
126.9	0.023	0.156	0.088
127	0.03	0.157	0.096
127.1	0.03	0.089	0.065
127.2	0.031	0.064	0.09
127.3	0.029	0.082	0.111
127.4	0.019	0.08	0.102
127.5	0.026	0.078	0.085
127.6	0.024	0.103	0.139
127.7	0.024	0.092	0.081
127.8	0.023	0.106	0.073
127.9	0.03	0.091	0.101
128	0.019	0.063	0.096
128.1	0.018	0.092	0.098
128.2	0.018	0.1	0.096
128.3	0.031	0.088	0.087
128.4	0.035	0.1	0.087
128.5	0.033	0.08	0.078
128.6	0.025	0.148	0.083
128.7	0.03	0.093	0.082
128.8	0.035	0.087	0.109
128.9	0.024	0.127	0.131
129	0.031	0.093	0.098
129.1	0.031	0.156	0.1
129.2	0.028	0.07	0.155
129.3	0.041	0.064	0.181
129.4	0.024	0.15	0.136
129.5	0.021	0.126	0.167
129.6	0.024	0.086	0.069
129.7	0.034	0.083	0.141
129.8	0.032	0.098	0.106
129.9	0.024	0.094	0.094
130	0.02	0.087	0.104
130.1	0.029	0.09	0.098
130.2	0.03	0.095	0.067
130.3	0.027	0.064	0.09
130.4	0.024	0.068	0.11
130.5	0.024	0.089	0.092
130.6	0.037	0.088	0.094
130.7	0.031	0.092	0.106
130.8	0.031	0.087	0.11
130.9	0.028	0.072	0.082
131	0.019	0.066	0.088
131.1	0.035	0.071	0.078
131.2	0.024	0.083	0.088
131.3	0.026	0.076	0.064
131.4	0.029	0.079	0.107
131.5	0.03	0.073	0.088
131.6	0.026	0.097	0.1
131.7	0.017	0.109	0.124
131.8	0.022	0.069	0.082
131.9	0.024	0.075	0.133
132	0.021	0.073	0.177
132.1	0.026	0.094	0.161
132.2	0.035	0.112	0.117
132.3	0.024	0.079	0.134
132.4	0.017	0.089	0.097
132.5	0.016	0.07	0.1
132.6	0.026	0.076	0.145
132.7	0.024	0.123	0.162
132.8	0.029	0.086	0.147
132.9	0.022	0.08	0.172
133	0.014	0.078	0.092
133.1	0.028	0.082	0.126
133.2	0.029	0.103	0.195
133.3	0.034	0.1	0.109
133.4	0.033	0.08	0.106
133.5	0.024	0.089	0.079
133.6	0.018	0.113	0.106
133.7	0.026	0.199	0.12
133.8	0.032	0.098	0.113
133.9	0.031	0.092	0.089
134	0.019	0.271	0.132
134.1	0.04	0.168	0.189
134.2	0.031	0.102	0.176
134.3	0.027	0.078	0.109
134.4	0.015	0.074	0.093
134.5	0.028	0.073	0.158
134.6	0.024	0.106	0.097
134.7	0.029	0.077	0.117
134.8	0.026	0.076	0.09
134.9	0.028	0.089	0.116
135	0.031	0.064	0.111
135.1	0.032	0.071	0.133
135.2	0.019	0.077	0.126
135.3	0.026	0.107	0.13
135.4	0.025	0.075	0.124
135.5	0.029	0.081	0.107
135.6	0.026	0.083	0.116
135.7	0.021	0.08	0.098
135.8	0.031	0.119	0.085
135.9	0.028	0.106	0.094
136	0.025	0.33	0.105
136.1	0.029	0.133	0.081
136.2	0.026	0.119	0.101
136.3	0.025	0.597	0.104
136.4	0.023	0.09	0.119
136.5	0.024	0.098	0.1
136.6	0.025	0.081	0.104
136.7	0.025	0.104	0.079
136.8	0.029	0.123	0.064
136.9	0.027	0.219	0.089
137	0.019	0.26	0.164
137.1	0.025	0.162	0.146
137.2	0.036	0.196	0.108
137.3	0.028	0.102	0.082
137.4	0.02	0.114	0.127
137.5	0.024	0.12	0.13
137.6	0.025	0.072	0.068
137.7	0.035	0.094	0.096
137.8	0.033	0.079	0.071
137.9	0.02	0.073	0.189
138	0.029	0.078	0.16
138.1	0.027	0.086	0.109
138.2	0.025	0.101	0.118
138.3	0.023	0.07	0.113
138.4	0.032	0.147	0.09
138.5	0.03	0.097	0.124
138.6	0.025	0.092	0.108
138.7	0.035	0.083	0.168
138.8	0.019	0.126	0.235
138.9	0.026	0.104	0.114
139	0.024	0.094	0.119
139.1	0.03	0.086	0.111
139.2	0.014	0.116	0.087
139.3	0.02	0.124	0.121
139.4	0.027	0.082	0.089
139.5	0.023	0.073	0.198
139.6	0.022	0.123	0.142
139.7	0.035	0.097	0.109
139.8	0.027	0.092	0.097
139.9	0.018	0.092	0.146
140	0.029	0.127	0.071
140.1	0.031	0.097	0.087
140.2	0.027	0.117	0.063
140.3	0.02	0.192	0.111
140.4	0.022	0.087	0.154
140.5	0.024	0.098	0.106
140.6	0.031	0.101	0.082
140.7	0.019	0.09	0.096
140.8	0.024	0.093	0.112
140.9	0.032	0.097	0.154
141	0.026	0.182	0.195
141.1	0.022	0.104	0.119
141.2	0.02	0.086	0.108
141.3	0.019	0.085	0.193
141.4	0.022	0.067	0.114
141.5	0.021	0.132	0.135
141.6	0.024	0.083	0.115
141.7	0.022	0.08	0.095
141.8	0.024	0.069	0.149
141.9	0.024	0.092	0.129
142	0.026	0.083	0.111
142.1	0.021	0.106	0.085
142.2	0.03	0.11	0.101
142.3	0.028	0.091	0.119
142.4	0.032	0.085	0.12
142.5	0.029	0.09	0.096
142.6	0.029	0.125	0.129
142.7	0.03	0.152	0.111
142.8	0.028	0.099	0.072
142.9	0.022	0.117	0.087
143	0.022	0.099	0.14
143.1	0.032	0.155	0.121
143.2	0.034	0.15	0.182
143.3	0.037	0.206	0.146
143.4	0.028	0.112	0.075
143.5	0.027	0.086	0.109
143.6	0.025	0.07	0.16
143.7	0.028	0.081	0.078
143.8	0.029	0.067	0.134
143.9	0.017	0.073	0.098
144	0.023	0.068	0.089
144.1	0.025	0.212	0.092
144.2	0.023	0.086	0.115
144.3	0.024	0.08	0.097
144.4	0.025	0.14	0.127
144.5	0.022	0.131	0.208
144.6	0.026	0.088	0.146
144.7	0.03	0.117	0.128
144.8	0.033	0.07	0.11
144.9	0.034	0.095	0.145
145	0.015	0.083	0.074
145.1	0.029	0.082	0.123
145.2	0.031	0.085	0.167
145.3	0.022	0.075	0.107
145.4	0.028	0.102	0.08
145.5	0.022	0.086	0.142
145.6	0.028	0.107	0.145
145.7	0.03	0.103	0.138
145.8	0.024	0.105	0.179
145.9	0.033	0.069	0.136
146	0.026	0.067	0.088
146.1	0.025	0.091	0.088
146.2	0.026	0.099	0.116
146.3	0.029	0.091	0.08
146.4	0.026	0.105	0.129
146.5	0.025	0.137	0.084
146.6	0.028	0.111	0.073
146.7	0.017	0.118	0.129
146.8	0.032	0.083	0.075
146.9	0.026	0.216	0.13
147	0.024	0.087	0.092
147.1	0.02	0.074	0.094
147.2	0.022	0.112	0.087
147.3	0.018	0.073	0.117
147.4	0.025	0.082	0.125
147.5	0.024	0.075	0.105
147.6	0.016	0.083	0.14
147.7	0.027	0.086	0.133
147.8	0.026	0.073	0.071
147.9	0.04	0.133	0.1
148	0.031	0.061	0.083
148.1	0.019	0.08	0.11
148.2	0.024	0.151	0.086
148.3	0.027	0.144	0.087
148.4	0.017	0.103	0.105
148.5	0.023	0.101	0.112
148.6	0.03	0.079	0.181
148.7	0.022	0.068	0.106
148.8	0.027	0.071	0.093
148.9	0.024	0.069	0.212
149	0.023	0.131	0.13
149.1	0.031	0.097	0.1
149.2	0.016	0.089	0.17
149.3	0.019	0.07	0.151
149.4	0.027	0.071	0.133
149.5	0.029	0.065	0.104
149.6	0.032	0.077	0.122
149.7	0.03	0.084	0.132
149.8	0.032	0.074	0.128
149.9	0.022	0.092	0.124
150	0.023	0.082	0.128
150.1	0.026	0.082	0.126
150.2	0.027	0.068	0.154
150.3	0.032	0.069	0.185
150.4	0.031	0.084	0.103
150.5	0.03	0.072	0.099
150.6	0.027	0.089	0.082
150.7	0.019	0.098	0.095
150.8	0.027	0.114	0.203
150.9	0.031	0.112	0.139
151	0.021	0.067	0.155
151.1	0.032	0.089	0.097
151.2	0.034	0.08	0.143
151.3	0.026	0.083	0.117
151.4	0.033	0.129	0.177
151.5	0.026	0.167	0.118
151.6	0.026	0.15	0.085
151.7	0.033	0.119	0.117
151.8	0.028	0.121	0.115
151.9	0.031	0.132	0.143
152	0.031	0.084	0.107
152.1	0.03	0.093	0.065
152.2	0.025	0.079	0.093
152.3	0.025	0.085	0.107
152.4	0.028	0.089	0.162
152.5	0.022	0.079	0.102
152.6	0.021	0.086	0.102
152.7	0.032	0.092	0.075
152.8	0.033	0.078	0.105
152.9	0.018	0.097	0.2
153	0.034	0.076	0.266
153.1	0.024	0.078	0.142
153.2	0.019	0.102	0.141
153.3	0.025	0.17	0.204
153.4	0.021	0.154	0.131
153.5	0.027	0.266	0.093
153.6	0.03	0.137	0.081
153.7	0.024	0.122	0.12
153.8	0.015	0.136	0.135
153.9	0.025	0.09	0.117
154	0.03	0.076	0.196
154.1	0.03	0.074	0.177
154.2	0.022	0.078	0.146
154.3	0.017	0.117	0.138
154.4	0.02	0.148	0.103
154.5	0.026	0.115	0.143
154.6	0.029	0.088	0.107
154.7	0.025	0.081	0.177
154.8	0.029	0.083	0.089
154.9	0.021	0.152	0.159
155	0.03	0.125	0.098
155.1	0.024	0.167	0.162
155.2	0.019	0.104	0.15
155.3	0.031	0.074	0.098
155.4	0.03	0.093	0.138
155.5	0.038	0.087	0.102
155.6	0.026	0.182	0.168
155.7	0.015	0.455	0.224
155.8	0.023	0.15	0.146
155.9	0.021	0.104	0.129
156	0.029	0.087	0.2
156.1	0.024	0.107	0.109
156.2	0.014	0.253	0.091
156.3	0.024	0.1	0.084
156.4	0.028	0.106	0.071
156.5	0.022	0.125	0.07
156.6	0.027	0.112	0.099
156.7	0.03	0.095	0.119
156.8	0.025	0.085	0.089
156.9	0.019	0.068	0.167
157	0.024	0.096	0.139
157.1	0.027	0.114	0.116
157.2	0.021	0.081	0.106
157.3	0.022	0.082	0.104
157.4	0.032	0.102	0.122
157.5	0.028	0.086	0.196
157.6	0.031	0.087	0.129
157.7	0.019	0.068	0.088
157.8	0.027	0.085	0.061
157.9	0.022	0.108	0.152
158	0.022	0.091	0.162
158.1	0.024	0.091	0.159
158.2	0.027	0.089	0.101
158.3	0.031	0.081	0.141
158.4	0.025	0.072	0.096
158.5	0.033	0.104	0.104
158.6	0.023	0.076	0.145
158.7	0.021	0.093	0.13
158.8	0.031	0.094	0.113
158.9	0.034	0.089	0.128
159	0.028	0.128	0.126
159.1	0.018	0.138	0.139
159.2	0.026	0.08	0.08
159.3	0.025	0.09	0.062
159.4	0.023	0.121	0.084
159.5	0.022	0.095	0.091
159.6	0.032	0.21	0.163
159.7	0.028	0.09	0.109
159.8	0.026	0.089	0.068
159.9	0.024	0.072	0.062
160	0.024	0.067	0.142
160.1	0.02	0.107	0.094
160.2	0.025	0.107	0.106
160.3	0.031	0.067	0.098
160.4	0.025	0.115	0.161
160.5	0.027	0.095	0.13
160.6	0.028	0.083	0.073
160.7	0.019	0.09	0.138
160.8	0.023	0.055	0.096
160.9	0.02	0.077	0.155
161	0.038	0.143	0.105
161.1	0.023	0.111	0.149
161.2	0.03	0.135	0.102
161.3	0.025	0.093	0.09
161.4	0.022	0.072	0.062
161.5	0.031	0.084	0.095
161.6	0.028	0.072	0.076
161.7	0.021	0.085	0.078
161.8	0.018	0.082	0.177
161.9	0.026	0.056	0.117
162	0.032	0.141	0.073
162.1	0.025	0.123	0.088
162.2	0.031	0.115	0.098
162.3	0.015	0.078	0.12
162.4	0.026	0.117	0.086
162.5	0.023	0.098	0.101
162.6	0.032	0.08	0.074
162.7	0.028	0.077	0.099
162.8	0.026	0.068	0.078
162.9	0.019	0.081	0.08
163	0.03	0.081	0.066
163.1	0.022	0.069	0.241
163.2	0.02	0.098	0.132
163.3	0.034	0.078	0.174
163.4	0.028	0.087	0.112
163.5	0.022	0.071	0.114
163.6	0.021	0.08	0.078
163.7	0.016	0.118	0.112
163.8	0.026	0.086	0.072
163.9	0.02	0.087	0.087
164	0.026	0.077	0.075
164.1	0.033	0.064	0.09
164.2	0.028	0.096	0.123
164.3	0.024	0.066	0.094
164.4	0.031	0.084	0.094
164.5	0.038	0.123	0.102
164.6	0.029	0.078	0.082
164.7	0.032	0.085	0.093
164.8	0.019	0.092	0.173
164.9	0.03	0.087	0.103
165	0.027	0.078	0.118
165.1	0.03	0.077	0.083
165.2	0.025	0.074	0.075
165.3	0.034	0.069	0.11
165.4	0.017	0.085	0.059
165.5	0.032	0.098	0.089
165.6	0.023	0.082	0.12
165.7	0.025	0.073	0.11
165.8	0.03	0.069	0.073
165.9	0.029	0.063	0.06
166	0.02	0.072	0.12
166.1	0.037	0.087	0.151
166.2	0.025	0.087	0.23
166.3	0.022	0.076	0.154
166.4	0.031	0.09	0.171
166.5	0.036	0.093	0.086
166.6	0.028	0.059	0.117
166.7	0.027	0.065	0.094
166.8	0.027	0.078	0.127
166.9	0.024	0.079	0.099
167	0.031	0.071	0.195
167.1	0.033	0.077	0.085
167.2	0.031	0.085	0.09
167.3	0.029	0.067	0.122
167.4	0.028	0.084	0.138
167.5	0.03	0.076	0.138
167.6	0.031	0.094	0.085
167.7	0.037	0.09	0.106
167.8	0.023	0.119	0.098
167.9	0.03	0.103	0.145
168	0.021	0.071	0.159
168.1	0.031	0.077	0.104
168.2	0.026	0.085	0.081
168.3	0.02	0.075	0.09
168.4	0.022	0.141	0.072
168.5	0.032	0.064	0.066
168.6	0.031	0.116	0.073
168.7	0.027	0.132	0.064
168.8	0.019	0.073	0.094
168.9	0.031	0.084	0.069
169	0.021	0.059	0.114
169.1	0.026	0.074	0.117
169.2	0.03	0.09	0.134
169.3	0.032	0.1	0.084
169.4	0.026	0.062	0.1
169.5	0.025	0.085	0.104
169.6	0.02	0.086	0.123
169.7	0.018	0.089	0.077
169.8	0.027	0.078	0.16
169.9	0.025	0.092	0.072
170	0.024	0.082	0.106
170.1	0.023	0.097	0.108
170.2	0.019	0.085	0.077
170.3	0.029	0.098	0.12
170.4	0.024	0.067	0.095
170.5	0.025	0.11	0.144
170.6	0.027	0.081	0.21
170.7	0.034	0.084	0.178
170.8	0.019	0.108	0.13
170.9	0.033	0.084	0.116
171	0.024	0.08	0.114
171.1	0.031	0.076	0.081
171.2	0.028	0.096	0.099
171.3	0.034	0.079	0.128
171.4	0.029	0.094	0.145
171.5	0.026	0.081	0.126
171.6	0.023	0.076	0.1
171.7	0.041	0.072	0.112
171.8	0.027	0.069	0.124
171.9	0.027	0.068	0.089
172	0.021	0.057	0.195
172.1	0.025	0.07	0.105
172.2	0.019	0.395	0.104
172.3	0.023	0.168	0.094
172.4	0.026	0.081	0.116
172.5	0.015	0.081	0.11
172.6	0.029	0.074	0.106
172.7	0.025	0.104	0.142
172.8	0.02	0.063	0.177
172.9	0.021	0.077	0.209
173	0.024	0.108	0.145
173.1	0.024	0.095	0.126
173.2	0.025	0.075	0.108
173.3	0.03	0.065	0.08
173.4	0.032	0.072	0.114
173.5	0.037	0.079	0.103
173.6	0.028	0.075	0.111
173.7	0.019	0.074	0.097
173.8	0.025	0.076	0.2
173.9	0.025	0.064	0.093
174	0.033	0.097	0.078
174.1	0.028	0.093	0.102
174.2	0.019	0.081	0.111
174.3	0.033	0.112	0.189
174.4	0.029	0.068	0.169
174.5	0.023	0.121	0.093
174.6	0.02	0.075	0.162
174.7	0.019	0.102	0.149
174.8	0.026	0.075	0.148
174.9	0.022	0.086	0.113
175	0.03	0.078	0.1
175.1	0.021	0.154	0.105
175.2	0.032	0.116	0.114
175.3	0.029	0.091	0.124
175.4	0.029	0.09	0.109
175.5	0.019	0.092	0.131
175.6	0.019	0.137	0.15
175.7	0.026	0.094	0.112
175.8	0.026	0.192	0.152
175.9	0.023	0.116	0.183
176	0.027	0.115	0.119
176.1	0.023	0.074	0.141
176.2	0.033	0.193	0.111
176.3	0.021	0.076	0.125
176.4	0.028	0.083	0.172
176.5	0.028	0.063	0.102
176.6	0.025	0.104	0.151
176.7	0.021	0.112	0.124
176.8	0.032	0.086	0.165
176.9	0.024	0.075	0.103
177	0.023	0.065	0.092
177.1	0.017	0.058	0.135
177.2	0.029	0.072	0.079
177.3	0.025	0.062	0.083
177.4	0.022	0.092	0.084
177.5	0.023	0.101	0.076
177.6	0.024	0.092	0.083
177.7	0.03	0.117	0.109
177.8	0.028	0.087	0.115
177.9	0.023	0.102	0.076
178	0.026	0.119	0.077
178.1	0.032	0.142	0.085
178.2	0.029	0.137	0.076
178.3	0.034	0.077	0.078
178.4	0.023	0.084	0.101
178.5	0.026	0.08	0.114
178.6	0.034	0.06	0.099
178.7	0.024	0.078	0.079
178.8	0.019	0.069	0.086
178.9	0.023	0.088	0.146
179	0.033	0.103	0.106
179.1	0.026	0.125	0.103
179.2	0.027	0.101	0.115
179.3	0.025	0.139	0.107
179.4	0.027	0.204	0.066
179.5	0.029	0.071	0.079
179.6	0.025	0.097	0.105
179.7	0.021	0.087	0.098
179.8	0.031	0.081	0.083
179.9	0.028	0.061	0.093
180	0.031	0.086	0.094
180.1	0.022	0.066	0.111
180.2	0.023	0.168	0.118
180.3	0.026	0.116	0.074
180.4	0.027	0.097	0.082
180.5	0.033	0.114	0.073
180.6	0.017	0.329	0.067
180.7	0.031	0.12	0.172
180.8	0.024	0.136	0.123
180.9	0.026	0.08	0.121
181	0.033	0.07	0.221
181.1	0.025	0.076	0.159
181.2	0.024	0.139	0.112
181.3	0.023	0.068	0.076
181.4	0.036	0.064	0.069
181.5	0.027	0.073	0.099
181.6	0.031	0.1	0.105
181.7	0.023	0.075	0.092
181.8	0.03	0.087	0.11
181.9	0.029	0.068	0.15
182	0.023	0.099	0.129
182.1	0.033	0.087	0.089
182.2	0.024	0.091	0.122
182.3	0.027	0.093	0.109
182.4	0.028	0.1	0.132
182.5	0.021	0.107	0.126
182.6	0.033	0.072	0.095
182.7	0.022	0.082	0.155
182.8	0.033	0.07	0.196
182.9	0.031	0.07	0.129
183	0.022	0.055	0.094
183.1	0.024	0.143	0.1
183.2	0.037	0.127	0.083
183.3	0.022	0.1	0.108
183.4	0.034	0.146	0.124
183.5	0.024	0.094	0.156
183.6	0.033	0.072	0.108
183.7	0.024	0.088	0.086
183.8	0.02	0.134	0.116
183.9	0.033	0.111	0.117
184	0.029	0.083	0.172
184.1	0.026	0.065	0.087
184.2	0.024	0.191	0.112
184.3	0.02	0.242	0.111
184.4	0.023	0.073	0.096
184.5	0.025	0.086	0.114
184.6	0.024	0.091	0.068
184.7	0.022	0.091	0.114
184.8	0.03	0.107	0.088
184.9	0.028	0.154	0.167
185	0.031	0.167	0.156
185.1	0.03	0.101	0.103
185.2	0.024	0.101	0.096
185.3	0.025	0.112	0.162
185.4	0.028	0.066	0.172
185.5	0.027	0.08	0.095
185.6	0.022	0.146	0.102
185.7	0.026	0.071	0.099
185.8	0.022	0.098	0.1
185.9	0.024	0.108	0.078
186	0.022	0.18	0.067
186.1	0.034	0.129	0.132
186.2	0.025	0.102	0.112
186.3	0.018	0.117	0.085
186.4	0.022	0.109	0.127
186.5	0.019	0.132	0.096
186.6	0.024	0.076	0.122
186.7	0.018	0.075	0.1
186.8	0.026	0.084	0.148
186.9	0.032	0.076	0.189
187	0.023	0.061	0.097
187.1	0.023	0.074	0.074
187.2	0.026	0.066	0.1
187.3	0.027	0.116	0.067
187.4	0.034	0.075	0.103
187.5	0.025	0.097	0.099
187.6	0.02	0.094	0.075
187.7	0.024	0.136	0.189
187.8	0.023	0.096	0.205
187.9	0.024	0.111	0.193
188	0.03	0.076	0.145
188.1	0.021	0.083	0.124
188.2	0.019	0.149	0.113
188.3	0.026	0.111	0.106
188.4	0.019	0.077	0.194
188.5	0.019	0.076	0.087
188.6	0.026	0.083	0.117
188.7	0.022	0.088	0.192
188.8	0.036	0.113	0.088
188.9	0.024	0.128	0.137
189	0.033	0.13	0.131
189.1	0.026	0.126	0.118
189.2	0.022	0.197	0.083
189.3	0.023	0.066	0.094
189.4	0.026	0.062	0.105
189.5	0.026	0.174	0.118
189.6	0.033	0.399	0.095
189.7	0.027	0.145	0.058
189.8	0.027	0.122	0.085
189.9	0.016	0.149	0.136
190	0.032	0.117	0.119
190.1	0.03	0.114	0.122
190.2	0.028	0.08	0.166
190.3	0.033	0.088	0.117
190.4	0.017	0.108	0.085
190.5	0.026	0.106	0.109
190.6	0.03	0.168	0.149
190.7	0.024	0.087	0.146
190.8	0.035	0.087	0.124
190.9	0.016	0.142	0.088
191	0.019	0.116	0.163
191.1	0.027	0.082	0.112
191.2	0.027	0.086	0.103
191.3	0.027	0.208	0.172
191.4	0.028	0.117	0.104
191.5	0.037	0.085	0.117
191.6	0.025	0.067	0.124
191.7	0.029	0.066	0.255
191.8	0.039	0.065	0.115
191.9	0.034	0.071	0.101
192	0.019	0.087	0.085
192.1	0.042	0.072	0.145
192.2	0.02	0.093	0.123
192.3	0.019	0.085	0.17
192.4	0.017	0.099	0.203
192.5	0.024	0.088	0.118
192.6	0.029	0.078	0.151
192.7	0.033	0.079	0.147
192.8	0.027	0.081	0.161
192.9	0.032	0.086	0.131
193	0.026	0.098	0.147
193.1	0.016	0.124	0.104
193.2	0.022	0.096	0.154
193.3	0.029	0.097	0.077
193.4	0.024	0.104	0.102
193.5	0.033	0.09	0.207
193.6	0.024	0.075	0.149
193.7	0.03	0.078	0.111
193.8	0.027	0.069	0.127
193.9	0.028	0.087	0.139
194	0.026	0.075	0.1
194.1	0.028	0.071	0.123
194.2	0.032	0.067	0.121
194.3	0.023	0.086	0.098
194.4	0.032	0.075	0.107
194.5	0.024	0.074	0.097
194.6	0.026	0.085	0.14
194.7	0.037	0.075	0.151
194.8	0.026	0.079	0.142
194.9	0.027	0.068	0.139
195	0.033	0.082	0.112
195.1	0.031	0.08	0.123
195.2	0.031	0.075	0.166
195.3	0.025	0.127	0.171
195.4	0.034	0.092	0.134
195.5	0.015	0.092	0.15
195.6	0.034	0.09	0.103
195.7	0.026	0.092	0.099
195.8	0.032	0.078	0.231
195.9	0.021	0.122	0.109
196	0.033	0.146	0.19
196.1	0.035	0.134	0.106
196.2	0.029	0.089	0.107
196.3	0.039	0.087	0.15
196.4	0.025	0.086	0.141
196.5	0.023	0.09	0.137
196.6	0.032	0.084	0.107
196.7	0.02	0.09	0.097
196.8	0.032	0.066	0.174
196.9	0.022	0.092	0.192
197	0.026	0.177	0.111
197.1	0.04	0.158	0.103
197.2	0.038	0.314	0.177
197.3	0.034	0.121	0.144
197.4	0.024	0.149	0.094
197.5	0.023	0.092	0.096
197.6	0.026	0.087	0.079
197.7	0.028	0.083	0.105
197.8	0.02	0.193	0.187
197.9	0.021	0.13	0.132
198	0.038	0.137	0.113
198.1	0.024	0.121	0.147
198.2	0.037	0.105	0.14
198.3	0.033	0.1	0.146
198.4	0.026	0.082	0.112
198.5	0.018	0.105	0.071
198.6	0.031	0.09	0.102
198.7	0.023	0.213	0.103
198.8	0.026	0.159	0.151
198.9	0.028	0.085	0.088
199	0.02	0.088	0.068
199.1	0.017	0.081	0.082
199.2	0.035	0.083	0.065
199.3	0.032	0.105	0.119
199.4	0.027	0.072	0.201
199.5	0.026	0.082	0.108
199.6	0.026	0.106	0.086
199.7	0.021	0.086	0.099
199.8	0.024	0.077	0.103
[truncated: 4,001 more rows]
