# Supplementary material for: PEO-b-PPO star-shaped polymers enhance the structural stability of electrostatically coupled liposome/polyelectrolyte complexes
Source: PLoS One. 2019 Jan 17;14(1):e0210898. doi: 10.1371/journal.pone.0210898 (PMC6336312; doi:10.1371/journal.pone.0210898)
Supplement: S1 Data — Data sets presented in the manuscript. (ZIP) [file pone.0210898.s002.zip › S2 Data. Collection/FigureS5.xlsx]

## Sheet: Fig S6
lag time [s]	ACF Focus 1	ACF Focus 2	CCF 12	CCF21	Fit ACF1	Fit ACF2	Fit CCF12	Fit CCF21	Residual 1	Residual 2	Residual 3	Residual 4
5.00006e-07	4.42744e+07	4.8324e+07	4.21156e+07	4.16309e+07	4.23123e+07	4.63583e+07	4.21933e+07	4.21922e+07	1.96217e+06	1.96571e+06	-77637.8	-561300
6.00007e-07	4.24447e+07	4.69456e+07	4.25131e+07	4.23346e+07	4.23123e+07	4.63583e+07	4.21933e+07	4.21922e+07	132459	587341	319815	142417
7.00008e-07	4.12572e+07	4.57139e+07	4.29135e+07	4.18789e+07	4.23123e+07	4.63583e+07	4.21933e+07	4.21922e+07	-1.05506e+06	-644347	720215	-313238
8.0001e-07	4.21071e+07	4.72055e+07	4.23566e+07	4.33495e+07	4.23122e+07	4.63582e+07	4.21933e+07	4.21922e+07	-205111	847255	163389	1.15738e+06
9.00011e-07	4.16684e+07	4.5719e+07	4.21079e+07	4.23913e+07	4.23121e+07	4.63581e+07	4.21933e+07	4.21922e+07	-643668	-639035	-85391.8	199168
1.00001e-06	4.18907e+07	4.68063e+07	4.12227e+07	4.28725e+07	4.23119e+07	4.63579e+07	4.21933e+07	4.21922e+07	-421253	448366	-970595	680370
1.10001e-06	4.21792e+07	4.61592e+07	4.26614e+07	4.24789e+07	4.23118e+07	4.63578e+07	4.21933e+07	4.21922e+07	-132589	-198608	468117	286783
1.20001e-06	4.23583e+07	4.69285e+07	4.3082e+07	4.18553e+07	4.23117e+07	4.63576e+07	4.21932e+07	4.21922e+07	46556.3	570855	888756	-336868
1.30002e-06	4.20257e+07	4.72272e+07	4.17267e+07	4.23095e+07	4.23116e+07	4.63575e+07	4.21932e+07	4.21922e+07	-285835	869705	-466538	117367
1.40002e-06	4.12876e+07	4.58573e+07	4.16105e+07	4.27612e+07	4.23114e+07	4.63574e+07	4.21932e+07	4.21921e+07	-1.02389e+06	-500002	-582743	569063
1.50002e-06	4.21529e+07	4.61282e+07	4.26364e+07	4.2426e+07	4.23113e+07	4.63572e+07	4.21932e+07	4.21921e+07	-158459	-229001	443166	233884
1.70002e-06	4.16284e+07	4.585e+07	4.12797e+07	4.25757e+07	4.23111e+07	4.63569e+07	4.21932e+07	4.21921e+07	-682693	-506950	-913570	383573
1.90002e-06	4.19268e+07	4.59991e+07	4.21406e+07	4.21046e+07	4.23108e+07	4.63567e+07	4.21932e+07	4.21921e+07	-383992	-357553	-52606.4	-87526
2.10003e-06	4.21105e+07	4.65992e+07	4.30545e+07	4.20201e+07	4.23106e+07	4.63564e+07	4.21932e+07	4.21921e+07	-200046	242829	861229	-172058
2.30003e-06	4.24744e+07	4.63685e+07	4.24731e+07	4.39138e+07	4.23103e+07	4.63561e+07	4.21932e+07	4.21921e+07	164044	12352.1	279843	1.72163e+06
2.50003e-06	4.26691e+07	4.58828e+07	4.20421e+07	4.21111e+07	4.23101e+07	4.63558e+07	4.21932e+07	4.21921e+07	358997	-473068	-151138	-81051
2.70003e-06	4.32553e+07	4.57775e+07	4.17471e+07	4.20997e+07	4.23098e+07	4.63555e+07	4.21932e+07	4.21921e+07	945469	-577993	-446143	-92399.9
2.90003e-06	4.19614e+07	4.55148e+07	4.27036e+07	4.27261e+07	4.23096e+07	4.63553e+07	4.21932e+07	4.21921e+07	-348160	-840432	510362	533995
3.10004e-06	4.1293e+07	4.64608e+07	4.22517e+07	4.30007e+07	4.23093e+07	4.6355e+07	4.21932e+07	4.21921e+07	-1.01635e+06	105851	58454	808632
3.30004e-06	4.26876e+07	4.66509e+07	4.2241e+07	4.2632e+07	4.23091e+07	4.63547e+07	4.21932e+07	4.21921e+07	378564	296173	47840.9	439942
3.50004e-06	4.32258e+07	4.64654e+07	4.27468e+07	4.29706e+07	4.23088e+07	4.63544e+07	4.21932e+07	4.21921e+07	916971	110982	553624	778472
3.90005e-06	4.23109e+07	4.53434e+07	4.18997e+07	4.13862e+07	4.23083e+07	4.63539e+07	4.21932e+07	4.21921e+07	2588.52	-1.01043e+06	-293452	-805888
4.30005e-06	4.25613e+07	4.65455e+07	4.19563e+07	4.21387e+07	4.23078e+07	4.63533e+07	4.21932e+07	4.21921e+07	253494	192207	-236870	-53361.2
4.70006e-06	4.25079e+07	4.61433e+07	4.18904e+07	4.2062e+07	4.23073e+07	4.63528e+07	4.21932e+07	4.21921e+07	200569	-209443	-302799	-130033
5.10006e-06	4.28508e+07	4.63097e+07	4.19506e+07	4.23309e+07	4.23068e+07	4.63522e+07	4.21931e+07	4.21921e+07	544045	-42511.5	-242502	138863
5.50007e-06	4.32823e+07	4.5885e+07	4.23967e+07	4.20921e+07	4.23063e+07	4.63517e+07	4.21931e+07	4.2192e+07	976046	-466697	203592	-99958.6
5.90007e-06	4.26766e+07	4.62568e+07	4.2186e+07	4.20944e+07	4.23058e+07	4.63511e+07	4.21931e+07	4.2192e+07	370793	-94288.6	-7099.47	-97612.2
6.30008e-06	4.18603e+07	4.57115e+07	4.21287e+07	4.18034e+07	4.23053e+07	4.63505e+07	4.21931e+07	4.2192e+07	-445025	-639051	-64400.9	-388636
6.70008e-06	4.17147e+07	4.64631e+07	4.24202e+07	4.23896e+07	4.23048e+07	4.635e+07	4.21931e+07	4.2192e+07	-590060	113062	227047	197587
7.10009e-06	4.25255e+07	4.6795e+07	4.25913e+07	4.2476e+07	4.23043e+07	4.63494e+07	4.21931e+07	4.2192e+07	221242	445523	398187	284005
7.50009e-06	4.27634e+07	4.62499e+07	4.21419e+07	4.19858e+07	4.23038e+07	4.63489e+07	4.21931e+07	4.2192e+07	459569	-99024.6	-51230.4	-206143
8.3001e-06	4.24447e+07	4.62898e+07	4.2422e+07	4.2188e+07	4.23028e+07	4.63478e+07	4.21931e+07	4.2192e+07	141894	-57932.1	228943	-3942.03
9.10011e-06	4.21224e+07	4.62206e+07	4.2259e+07	4.22456e+07	4.23018e+07	4.63467e+07	4.2193e+07	4.21919e+07	-179433	-126077	65909.4	53696
9.90012e-06	4.2066e+07	4.64222e+07	4.19827e+07	4.22427e+07	4.23008e+07	4.63456e+07	4.2193e+07	4.21919e+07	-234819	76675.6	-210359	50744.9
1.07001e-05	4.20086e+07	4.64611e+07	4.20355e+07	4.2056e+07	4.22998e+07	4.63445e+07	4.2193e+07	4.21919e+07	-291195	116678	-157490	-135922
1.15001e-05	4.2522e+07	4.61226e+07	4.21823e+07	4.22057e+07	4.22988e+07	4.63433e+07	4.2193e+07	4.21919e+07	223226	-220747	-10645.3	13862.5
1.23001e-05	4.23871e+07	4.61261e+07	4.19954e+07	4.2231e+07	4.22978e+07	4.63422e+07	4.2193e+07	4.21919e+07	89274.5	-216175	-197596	39122.3
1.31002e-05	4.23016e+07	4.64297e+07	4.21832e+07	4.22299e+07	4.22968e+07	4.63411e+07	4.21929e+07	4.21918e+07	4841.48	88515.7	-9735.5	38012.7
1.39002e-05	4.21351e+07	4.63637e+07	4.21704e+07	4.22122e+07	4.22958e+07	4.634e+07	4.21929e+07	4.21918e+07	-160728	23699.6	-22463.1	20394.1
1.47002e-05	4.22284e+07	4.62841e+07	4.20504e+07	4.20259e+07	4.22948e+07	4.63389e+07	4.21929e+07	4.21918e+07	-66394.9	-54847.3	-142472	-165897
1.55002e-05	4.22904e+07	4.65005e+07	4.2088e+07	4.20393e+07	4.22938e+07	4.63378e+07	4.21929e+07	4.21918e+07	-3443.53	162654	-104854	-152440
1.71002e-05	4.25642e+07	4.65269e+07	4.23114e+07	4.22227e+07	4.22918e+07	4.63356e+07	4.21928e+07	4.21917e+07	272392	191243	118570	30956.9
1.87002e-05	4.24091e+07	4.62434e+07	4.22864e+07	4.20365e+07	4.22898e+07	4.63334e+07	4.21928e+07	4.21917e+07	119244	-90063	93672.6	-155216
2.03002e-05	4.20835e+07	4.61496e+07	4.20281e+07	4.24895e+07	4.22879e+07	4.63312e+07	4.21927e+07	4.21916e+07	-204406	-181610	-164615	297867
2.19003e-05	4.24012e+07	4.6153e+07	4.20473e+07	4.21034e+07	4.22859e+07	4.63291e+07	4.21927e+07	4.21916e+07	115324	-176050	-145426	-88211
2.35003e-05	4.23954e+07	4.63564e+07	4.2057e+07	4.22927e+07	4.22839e+07	4.63269e+07	4.21926e+07	4.21915e+07	111462	29496.3	-135602	101204
2.51003e-05	4.22047e+07	4.63533e+07	4.22187e+07	4.21286e+07	4.22819e+07	4.63247e+07	4.21926e+07	4.21915e+07	-77234.4	28617	26112.6	-62870
2.67003e-05	4.20095e+07	4.64066e+07	4.21809e+07	4.19752e+07	4.228e+07	4.63225e+07	4.21925e+07	4.21914e+07	-270427	84072.4	-11620.5	-216244
2.83003e-05	4.25463e+07	4.60061e+07	4.19423e+07	4.23745e+07	4.2278e+07	4.63203e+07	4.21925e+07	4.21914e+07	268265	-314175	-250184	183128
2.99004e-05	4.23457e+07	4.65039e+07	4.22985e+07	4.21321e+07	4.2276e+07	4.63181e+07	4.21924e+07	4.21913e+07	69713.5	185807	106063	-59247.7
3.15004e-05	4.2466e+07	4.65097e+07	4.22771e+07	4.2215e+07	4.22741e+07	4.6316e+07	4.21924e+07	4.21913e+07	191933	193689	84755.3	23728.4
3.47004e-05	4.25236e+07	4.63893e+07	4.23419e+07	4.21522e+07	4.22701e+07	4.63116e+07	4.21923e+07	4.21912e+07	253506	77692.9	149596	-38962.1
3.79005e-05	4.22601e+07	4.64564e+07	4.24051e+07	4.20462e+07	4.22662e+07	4.63073e+07	4.21922e+07	4.21911e+07	-6155.75	149126	212916	-144918
4.11005e-05	4.2154e+07	4.64125e+07	4.2256e+07	4.21867e+07	4.22623e+07	4.6303e+07	4.21921e+07	4.2191e+07	-108374	109564	63888.7	-4274.23
4.43005e-05	4.21665e+07	4.63295e+07	4.20384e+07	4.23178e+07	4.22584e+07	4.62987e+07	4.2192e+07	4.21909e+07	-91963.1	30808.9	-153537	126875
4.75006e-05	4.23044e+07	4.6386e+07	4.23203e+07	4.2218e+07	4.22546e+07	4.62944e+07	4.21919e+07	4.21908e+07	49802.5	91567.7	128456	27242.5
5.07006e-05	4.2188e+07	4.64013e+07	4.23039e+07	4.22223e+07	4.22507e+07	4.62901e+07	4.21918e+07	4.21907e+07	-62718.1	111247	112127	31638.4
5.39006e-05	4.24032e+07	4.62363e+07	4.22136e+07	4.2073e+07	4.22468e+07	4.62858e+07	4.21916e+07	4.21905e+07	156318	-49517.7	21907.5	-117537
5.71007e-05	4.24111e+07	4.63475e+07	4.22591e+07	4.20335e+07	4.2243e+07	4.62816e+07	4.21915e+07	4.21904e+07	168092	65905.9	67545	-156916
6.03007e-05	4.21663e+07	4.62282e+07	4.19361e+07	4.20192e+07	4.22392e+07	4.62773e+07	4.21914e+07	4.21903e+07	-72815.8	-49151	-255298	-171101
6.35008e-05	4.24486e+07	4.63549e+07	4.21237e+07	4.21482e+07	4.22353e+07	4.62731e+07	4.21913e+07	4.21902e+07	213235	81802.2	-67597.6	-42031.7
6.99008e-05	4.23582e+07	4.63358e+07	4.21297e+07	4.22449e+07	4.22277e+07	4.62646e+07	4.21911e+07	4.219e+07	130509	71171.6	-61307.7	54939.9
7.63009e-05	4.23354e+07	4.63419e+07	4.21933e+07	4.21642e+07	4.22201e+07	4.62562e+07	4.21908e+07	4.21897e+07	115294	85655.7	2525.24	-25558.3
8.2701e-05	4.23296e+07	4.63747e+07	4.23103e+07	4.20713e+07	4.22126e+07	4.62479e+07	4.21906e+07	4.21895e+07	116992	126779	119742	-118159
8.91011e-05	4.21185e+07	4.63693e+07	4.20343e+07	4.2123e+07	4.22051e+07	4.62396e+07	4.21903e+07	4.21892e+07	-86596.8	129768	-155996	-66222.7
9.55011e-05	4.22336e+07	4.62262e+07	4.2208e+07	4.20902e+07	4.21976e+07	4.62313e+07	4.219e+07	4.21889e+07	35987.9	-5115.09	18023.4	-98692.4
0.000101901	4.21405e+07	4.63084e+07	4.22349e+07	4.22439e+07	4.21902e+07	4.62231e+07	4.21897e+07	4.21887e+07	-49640.2	85373.5	45134.2	55291.1
0.000108301	4.22097e+07	4.62615e+07	4.22789e+07	4.22021e+07	4.21828e+07	4.62149e+07	4.21895e+07	4.21884e+07	26918.6	46628.3	89468.8	13716.9
0.000114701	4.21072e+07	4.59281e+07	4.21432e+07	4.20728e+07	4.21754e+07	4.62067e+07	4.21892e+07	4.21881e+07	-68230.5	-278621	-46011.4	-115313
0.000121101	4.20985e+07	4.62092e+07	4.21568e+07	4.21202e+07	4.21681e+07	4.61986e+07	4.21889e+07	4.21878e+07	-69548.2	10592.2	-32077.5	-67587.4
0.000127502	4.21373e+07	4.62734e+07	4.22737e+07	4.22684e+07	4.21608e+07	4.61906e+07	4.21886e+07	4.21875e+07	-23499.2	82850.6	85122.5	80883.2
0.000140302	4.21204e+07	4.61137e+07	4.2109e+07	4.21397e+07	4.21463e+07	4.61746e+07	4.2188e+07	4.21869e+07	-25961.3	-60868.3	-78996.3	-47143.4
0.000153102	4.21334e+07	4.61622e+07	4.22052e+07	4.22661e+07	4.2132e+07	4.61587e+07	4.21873e+07	4.21862e+07	1338.12	3492.76	17930.4	79921.7
0.000165902	4.21257e+07	4.60457e+07	4.21998e+07	4.2168e+07	4.21179e+07	4.6143e+07	4.21866e+07	4.21855e+07	7782.87	-97352	13186.1	-17565.8
0.000178702	4.22022e+07	4.61599e+07	4.21044e+07	4.22202e+07	4.21038e+07	4.61275e+07	4.21859e+07	4.21848e+07	98369.8	32370.5	-81501.8	35391.2
0.000191502	4.21215e+07	4.61774e+07	4.21821e+07	4.21787e+07	4.20899e+07	4.61121e+07	4.21852e+07	4.21841e+07	31542.3	65223.5	-3107.12	-5404.77
0.000204302	4.20831e+07	4.61562e+07	4.20748e+07	4.21184e+07	4.20762e+07	4.60969e+07	4.21845e+07	4.21834e+07	6878.22	59332.2	-109642	-64982.5
0.000217103	4.20282e+07	4.61353e+07	4.21746e+07	4.22218e+07	4.20626e+07	4.60818e+07	4.21837e+07	4.21826e+07	-34402.1	53471.6	-9063.45	39163.8
0.000229903	4.2048e+07	4.60996e+07	4.21548e+07	4.22039e+07	4.20491e+07	4.60669e+07	4.21829e+07	4.21818e+07	-1099.5	32751.6	-28150.3	22114.9
0.000242703	4.2015e+07	4.60402e+07	4.21551e+07	4.21357e+07	4.20357e+07	4.60521e+07	4.21821e+07	4.2181e+07	-20718.3	-11919	-27031.8	-45312.1
0.000255503	4.20516e+07	4.60352e+07	4.22633e+07	4.22006e+07	4.20225e+07	4.60374e+07	4.21813e+07	4.21802e+07	29083.2	-2259.52	81989.3	20416.2
0.000281103	4.19438e+07	4.59935e+07	4.21294e+07	4.21456e+07	4.19964e+07	4.60085e+07	4.21795e+07	4.21784e+07	-52541.1	-15070	-50088.8	-32795.6
0.000306704	4.18779e+07	4.59497e+07	4.21571e+07	4.21716e+07	4.19708e+07	4.59802e+07	4.21777e+07	4.21766e+07	-92887.9	-30525.2	-20590.1	-5029.36
0.000332304	4.18543e+07	4.59399e+07	4.20719e+07	4.2112e+07	4.19456e+07	4.59524e+07	4.21758e+07	4.21747e+07	-91310.1	-12417.4	-103952	-62767.3
0.000357904	4.18923e+07	4.59342e+07	4.21847e+07	4.21645e+07	4.19209e+07	4.5925e+07	4.21739e+07	4.21728e+07	-28602.1	9150.76	10784.3	-8275.86
0.000383505	4.1872e+07	4.58531e+07	4.22257e+07	4.21965e+07	4.18967e+07	4.58982e+07	4.21719e+07	4.21708e+07	-24713.3	-45130	53882.6	25760.4
0.000409105	4.18643e+07	4.57939e+07	4.21691e+07	4.20744e+07	4.18729e+07	4.58718e+07	4.21698e+07	4.21687e+07	-8541.29	-77925.8	-686.271	-94276.2
0.000434705	4.18063e+07	4.57575e+07	4.21287e+07	4.21703e+07	4.18495e+07	4.58459e+07	4.21676e+07	4.21665e+07	-43182.4	-88371.3	-38868.1	3856.12
0.000460306	4.17423e+07	4.57521e+07	4.21533e+07	4.21124e+07	4.18265e+07	4.58204e+07	4.21654e+07	4.21643e+07	-84107.7	-68318.8	-12038.3	-51882
0.000485906	4.17667e+07	4.58139e+07	4.20101e+07	4.20508e+07	4.18039e+07	4.57955e+07	4.21631e+07	4.2162e+07	-37177.9	18473.1	-152979	-111181
0.000511506	4.17211e+07	4.57556e+07	4.20463e+07	4.20711e+07	4.17817e+07	4.57709e+07	4.21607e+07	4.21596e+07	-60562.7	-15323.4	-114397	-88586.4
0.000562707	4.16699e+07	4.56898e+07	4.21453e+07	4.21255e+07	4.17383e+07	4.57229e+07	4.21559e+07	4.21548e+07	-68460.6	-33132.5	-10650.7	-29289
0.000613907	4.16532e+07	4.56733e+07	4.21221e+07	4.21114e+07	4.16965e+07	4.56766e+07	4.21509e+07	4.21498e+07	-43342.2	-3307.72	-28748.8	-38393.4
0.000665108	4.15962e+07	4.55504e+07	4.21076e+07	4.20738e+07	4.16559e+07	4.56317e+07	4.21457e+07	4.21446e+07	-59755.7	-81213.9	-38090	-70767.5
0.000716309	4.15391e+07	4.55834e+07	4.20287e+07	4.20435e+07	4.16166e+07	4.55881e+07	4.21403e+07	4.21392e+07	-77532.6	-4684.61	-111642	-95731.9
0.000767509	4.15798e+07	4.5523e+07	4.20929e+07	4.20745e+07	4.15786e+07	4.55461e+07	4.21348e+07	4.21337e+07	1223.75	-23078.6	-41874	-59178.3
0.00081871	4.14738e+07	4.5452e+07	4.20554e+07	4.20766e+07	4.15417e+07	4.55052e+07	4.21291e+07	4.2128e+07	-67922.5	-53232.7	-73700.1	-51473.4
0.00086991	4.14312e+07	4.54356e+07	4.19944e+07	4.20455e+07	4.15058e+07	4.54655e+07	4.21234e+07	4.21223e+07	-74607.6	-29819.4	-128979	-76722.1
0.000921111	4.14117e+07	4.53508e+07	4.20501e+07	4.20618e+07	4.1471e+07	4.54269e+07	4.21175e+07	4.21164e+07	-59324.5	-76123.6	-67396.3	-54634.7
0.000972312	4.14088e+07	4.53764e+07	4.20504e+07	4.20301e+07	4.14373e+07	4.53897e+07	4.21116e+07	4.21104e+07	-28562.1	-13250.6	-61170.8	-80335.4
0.00102351	4.13476e+07	4.53068e+07	4.20735e+07	4.20167e+07	4.14045e+07	4.53533e+07	4.21055e+07	4.21044e+07	-56948.6	-46505.2	-32053.7	-87680.3
0.00112591	4.13269e+07	4.52384e+07	4.20003e+07	4.20179e+07	4.13414e+07	4.52835e+07	4.20932e+07	4.20921e+07	-14464	-45060.7	-92831.6	-74160.5
0.00122831	4.11773e+07	4.52397e+07	4.19956e+07	4.19854e+07	4.12819e+07	4.52176e+07	4.20807e+07	4.20795e+07	-104548	22090.3	-85007.4	-94161.2
0.00133072	4.11689e+07	4.51257e+07	4.19689e+07	4.19562e+07	4.12252e+07	4.51549e+07	4.20679e+07	4.20668e+07	-56341.9	-29216.1	-98996.9	-110580
0.00143312	4.10925e+07	4.50661e+07	4.19731e+07	4.19755e+07	4.11713e+07	4.50952e+07	4.20551e+07	4.20539e+07	-78857.4	-29127.3	-81948.1	-78422.6
0.00153552	4.10552e+07	4.50128e+07	4.19362e+07	4.19912e+07	4.11203e+07	4.50387e+07	4.20422e+07	4.20411e+07	-65138.5	-25939.5	-105937	-49836.8
0.00163792	4.0993e+07	4.49959e+07	4.1955e+07	4.19682e+07	4.10715e+07	4.49847e+07	4.20292e+07	4.20281e+07	-78534.1	11244.8	-74250.2	-59914.7
0.00174032	4.09681e+07	4.49422e+07	4.19403e+07	4.19172e+07	4.10248e+07	4.49329e+07	4.20162e+07	4.20151e+07	-56669.3	9216.54	-75873.1	-97875.7
0.00184272	4.09057e+07	4.48727e+07	4.19583e+07	4.18794e+07	4.09802e+07	4.48836e+07	4.20033e+07	4.20021e+07	-74499.1	-10972.6	-44985.4	-122718
0.00194512	4.09081e+07	4.4813e+07	4.18886e+07	4.19051e+07	4.09378e+07	4.48367e+07	4.19904e+07	4.19893e+07	-29722.3	-23631.5	-101823	-84132.2
0.00204752	4.08517e+07	4.47749e+07	4.19215e+07	4.1863e+07	4.0897e+07	4.47915e+07	4.19776e+07	4.19764e+07	-45338.6	-16575.7	-56061.8	-113461
0.00225233	4.07553e+07	4.46898e+07	4.18629e+07	4.18928e+07	4.08201e+07	4.47063e+07	4.19521e+07	4.19509e+07	-64751.7	-16483.6	-89144.3	-58135.4
0.00245713	4.07026e+07	4.46336e+07	4.18435e+07	4.18364e+07	4.07495e+07	4.46282e+07	4.19271e+07	4.1926e+07	-46920.6	5390.24	-83605.2	-89568
0.00266193	4.06449e+07	4.45666e+07	4.18418e+07	4.18163e+07	4.06837e+07	4.45554e+07	4.19025e+07	4.19014e+07	-38859.2	11225.4	-60741.7	-85112.9
0.00286673	4.06167e+07	4.44995e+07	4.18183e+07	4.18062e+07	4.06225e+07	4.44876e+07	4.18785e+07	4.18773e+07	-5867.49	11878.7	-60203.9	-71152.9
0.00307154	4.05071e+07	4.44962e+07	4.17833e+07	4.17871e+07	4.05659e+07	4.44249e+07	4.18552e+07	4.1854e+07	-58710.7	71349.9	-71861.3	-66869.3
0.00327634	4.0505e+07	4.43833e+07	4.17407e+07	4.17427e+07	4.05126e+07	4.43659e+07	4.18323e+07	4.18312e+07	-7616.44	17396.6	-91607.7	-88448.5
0.00348114	4.04477e+07	4.43387e+07	4.17566e+07	4.17441e+07	4.04625e+07	4.43105e+07	4.181e+07	4.18089e+07	-14810.5	28282.5	-53394.6	-64808.7
0.00368594	4.03988e+07	4.43096e+07	4.1739e+07	4.17355e+07	4.04156e+07	4.42585e+07	4.17884e+07	4.17872e+07	-16791.2	51082.3	-49434.8	-51685.3
0.00389075	4.03545e+07	4.42546e+07	4.17213e+07	4.17202e+07	4.03716e+07	4.42099e+07	4.17675e+07	4.17663e+07	-17117.5	44754.7	-46165.3	-46091.9
0.00409555	4.03224e+07	4.42279e+07	4.16781e+07	4.17011e+07	4.03299e+07	4.41637e+07	4.17471e+07	4.17459e+07	-7499.56	64214.7	-68943.6	-44809.3
0.00450515	4.0253e+07	4.41362e+07	4.16626e+07	4.16775e+07	4.02529e+07	4.40784e+07	4.17078e+07	4.17066e+07	126.089	57806.6	-45232.5	-29145.8
0.00491476	4.01981e+07	4.40618e+07	4.16548e+07	4.16381e+07	4.01841e+07	4.40022e+07	4.16711e+07	4.16699e+07	14048.5	59599.2	-16246.1	-31793.8
0.00532436	4.01284e+07	4.40013e+07	4.16125e+07	4.16021e+07	4.01213e+07	4.39328e+07	4.16362e+07	4.1635e+07	7062.42	68463.3	-23720.1	-32817.4
0.00573397	4.00913e+07	4.39597e+07	4.1572e+07	4.15858e+07	4.00642e+07	4.38695e+07	4.16032e+07	4.1602e+07	27087.7	90204.2	-31177.1	-16163.7
0.00614357	4.00413e+07	4.3878e+07	4.15552e+07	4.15661e+07	4.00123e+07	4.38121e+07	4.15723e+07	4.15711e+07	28903.3	65861.3	-17051.1	-5000.57
0.00655318	4.00193e+07	4.38273e+07	4.15343e+07	4.15476e+07	3.99644e+07	4.37591e+07	4.15429e+07	4.15416e+07	54938.2	68214.5	-8563.81	5947.95
0.00696278	3.99493e+07	4.37944e+07	4.15081e+07	4.15165e+07	3.992e+07	4.37099e+07	4.1515e+07	4.15137e+07	29289	84532.9	-6817.35	2802.82
0.00737239	3.9901e+07	4.37534e+07	4.14974e+07	4.15036e+07	3.98791e+07	4.36646e+07	4.14886e+07	4.14873e+07	21871	88767.4	8847.16	16222.7
0.00778199	3.98813e+07	4.36882e+07	4.14707e+07	4.14854e+07	3.98414e+07	4.36229e+07	4.14637e+07	4.14625e+07	39940.1	65324.5	6947.1	22896
0.0081916	3.98575e+07	4.36787e+07	4.14533e+07	4.14401e+07	3.9806e+07	4.35837e+07	4.144e+07	4.14387e+07	51499.1	95064.5	13361.1	1344.77
0.00901081	3.97905e+07	4.35943e+07	4.14093e+07	4.14193e+07	3.97417e+07	4.35125e+07	4.13957e+07	4.13944e+07	48760.9	81731	13613.8	24813.5
0.00983002	3.97349e+07	4.3528e+07	4.13827e+07	4.13909e+07	3.96857e+07	4.34505e+07	4.13559e+07	4.13546e+07	49197.4	77468.5	26818.6	36344.3
0.0106492	3.96882e+07	4.34616e+07	4.13271e+07	4.13671e+07	3.96355e+07	4.33949e+07	4.13193e+07	4.1318e+07	52653.9	66650.9	7867.43	49166.9
0.0114684	3.9634e+07	4.34262e+07	4.13079e+07	4.13229e+07	3.95906e+07	4.33452e+07	4.12857e+07	4.12844e+07	43386.6	80973.2	22173.6	38444.4
0.0122876	3.95989e+07	4.33789e+07	4.12762e+07	4.13092e+07	3.95505e+07	4.33009e+07	4.12552e+07	4.12539e+07	48395.5	77974.2	20961.9	55279.9
0.0131069	3.95662e+07	4.33397e+07	4.12426e+07	4.12615e+07	3.9514e+07	4.32604e+07	4.12269e+07	4.12256e+07	52229.9	79252.1	15684.4	35987
0.0139261	3.95385e+07	4.33057e+07	4.1233e+07	4.12394e+07	3.94805e+07	4.32234e+07	4.12005e+07	4.11992e+07	57984.5	82257.8	32449.7	40139.9
0.0147453	3.94962e+07	4.32541e+07	4.11942e+07	4.12126e+07	3.94502e+07	4.31898e+07	4.11763e+07	4.11749e+07	46040	64303.4	17964.7	37666.3
0.0155645	3.94829e+07	4.32173e+07	4.11754e+07	4.11957e+07	3.94225e+07	4.31591e+07	4.11538e+07	4.11525e+07	60384	58126.3	21551	43239.8
0.0163837	3.94415e+07	4.31984e+07	4.11614e+07	4.11708e+07	3.93967e+07	4.31306e+07	4.11327e+07	4.11314e+07	44762.5	67813.3	28672.7	39451.2
0.0180221	3.94074e+07	4.31378e+07	4.11293e+07	4.11341e+07	3.93506e+07	4.30796e+07	4.10944e+07	4.1093e+07	56809.4	58249	34961.7	41073.9
0.0196605	3.93621e+07	4.30747e+07	4.10974e+07	4.10975e+07	3.93112e+07	4.30359e+07	4.10609e+07	4.10596e+07	50894.7	38756.4	36444.1	37937.4
0.021299	3.93232e+07	4.30474e+07	4.10616e+07	4.10695e+07	3.92763e+07	4.29973e+07	4.10309e+07	4.10296e+07	46817.4	50036.7	30702	39917.7
0.0229374	3.92779e+07	4.30153e+07	4.10337e+07	4.10431e+07	3.92456e+07	4.29633e+07	4.10041e+07	4.10027e+07	32315.5	52039.3	29634	40427.9
0.0245758	3.92708e+07	4.29858e+07	4.10258e+07	4.10146e+07	3.92185e+07	4.29333e+07	4.09802e+07	4.09788e+07	52263.7	52426.5	45609.4	35779.1
0.0262142	3.92381e+07	4.29497e+07	4.09996e+07	4.09969e+07	3.91941e+07	4.29063e+07	4.09584e+07	4.0957e+07	44065.9	43420.8	41203.3	39886.6
0.0278526	3.92131e+07	4.29064e+07	4.09622e+07	4.09684e+07	3.91719e+07	4.28817e+07	4.09384e+07	4.09371e+07	41125.5	24663.7	23785.1	31304.2
0.0294911	3.91834e+07	4.28861e+07	4.09453e+07	4.09498e+07	3.9152e+07	4.28597e+07	4.09204e+07	4.0919e+07	31343.7	26417.6	24925.4	30787.1
0.0311295	3.91749e+07	4.28767e+07	4.09292e+07	4.09242e+07	3.9134e+07	4.28398e+07	4.09039e+07	4.09025e+07	40830.7	36925.8	25235.7	21679.7
0.0327679	3.91549e+07	4.28409e+07	4.09132e+07	4.0909e+07	3.91174e+07	4.28214e+07	4.08886e+07	4.08872e+07	37484.3	19463.1	24564.9	21757.8
0.0360447	3.91213e+07	4.2799e+07	4.08886e+07	4.08829e+07	3.9088e+07	4.27888e+07	4.08613e+07	4.08599e+07	33327.5	10172.7	27245.2	22977.8
0.0393216	3.90763e+07	4.27744e+07	4.08524e+07	4.08675e+07	3.90632e+07	4.27614e+07	4.08381e+07	4.08367e+07	13075.5	13005.8	14324.8	30808.9
0.0425984	3.90593e+07	4.27568e+07	4.08367e+07	4.08367e+07	3.90415e+07	4.27374e+07	4.08175e+07	4.08161e+07	17791.9	19478	19129.8	20565.4
0.0458753	3.90459e+07	4.27223e+07	4.0825e+07	4.08254e+07	3.90226e+07	4.27164e+07	4.07995e+07	4.07981e+07	23304.2	5906.24	25508.2	27318.2
0.0491521	3.90266e+07	4.27183e+07	4.08031e+07	4.08036e+07	3.90061e+07	4.26981e+07	4.07837e+07	4.07822e+07	20492.5	20206.1	19406.1	21316.7
0.0524289	3.90089e+07	4.26891e+07	4.08001e+07	4.07898e+07	3.89913e+07	4.26818e+07	4.07694e+07	4.0768e+07	17591.9	7360.26	30715.1	21848.4
0.0557058	3.8998e+07	4.26764e+07	4.078e+07	4.07862e+07	3.8978e+07	4.2667e+07	4.07565e+07	4.07551e+07	20011.6	9323.7	23499.5	31148
0.0589826	3.89806e+07	4.26604e+07	4.07668e+07	4.07604e+07	3.89661e+07	4.26539e+07	4.0745e+07	4.07435e+07	14431.5	6489.71	21830.5	16866.6
0.0622594	3.89637e+07	4.26503e+07	4.07617e+07	4.0752e+07	3.89555e+07	4.26422e+07	4.07346e+07	4.07331e+07	8161.68	8133.78	27124.7	18827.1
0.0655363	3.89567e+07	4.26436e+07	4.07567e+07	4.07448e+07	3.89457e+07	4.26313e+07	4.0725e+07	4.07235e+07	10999.8	12283.9	31694.9	21290.3
0.07209	3.89311e+07	4.26179e+07	4.07386e+07	4.0729e+07	3.89286e+07	4.26123e+07	4.07081e+07	4.07066e+07	2475.31	5555.24	30517.3	22393.2
0.0786436	3.8923e+07	4.25982e+07	4.07161e+07	4.07121e+07	3.89143e+07	4.25965e+07	4.06939e+07	4.06924e+07	8753.2	1649.21	22210.3	19675.4
0.0851973	3.89157e+07	4.25683e+07	4.07018e+07	4.06943e+07	3.89019e+07	4.25828e+07	4.06815e+07	4.06801e+07	13827.7	-14453.8	20332.1	14202.2
0.091751	3.8902e+07	4.25683e+07	4.06905e+07	4.0689e+07	3.88911e+07	4.25709e+07	4.06708e+07	4.06693e+07	10922.9	-2563.2	19744.5	19684.7
0.0983047	3.89063e+07	4.25607e+07	4.06652e+07	4.06877e+07	3.88819e+07	4.25606e+07	4.06615e+07	4.066e+07	24400.9	87.4709	3685.74	27692.7
0.104858	3.8887e+07	4.25453e+07	4.06516e+07	4.06731e+07	3.88736e+07	4.25515e+07	4.06531e+07	4.06517e+07	13404.6	-6161.93	-1499.97	21422.4
0.111412	3.88838e+07	4.25385e+07	4.06495e+07	4.0664e+07	3.88662e+07	4.25433e+07	4.06457e+07	4.06443e+07	17577.2	-4742.71	3771.57	19717.9
0.117966	3.88742e+07	4.25408e+07	4.06365e+07	4.06541e+07	3.88597e+07	4.25361e+07	4.06391e+07	4.06376e+07	14580.9	4770	-2632.46	16481.4
0.124519	3.88648e+07	4.25226e+07	4.06303e+07	4.06571e+07	3.88538e+07	4.25296e+07	4.06332e+07	4.06317e+07	10917.2	-6959.62	-2847.73	25395.3
0.131073	3.88527e+07	4.2515e+07	4.06275e+07	4.06408e+07	3.88485e+07	4.25237e+07	4.06278e+07	4.06263e+07	4163.59	-8732.43	-257.686	14444.5
0.14418	3.88439e+07	4.25103e+07	4.06244e+07	4.0638e+07	3.88392e+07	4.25134e+07	4.06183e+07	4.06168e+07	4681.6	-3129.25	6079.21	21159.5
0.157288	3.88411e+07	4.25077e+07	4.06189e+07	4.06324e+07	3.88315e+07	4.25049e+07	4.06105e+07	4.0609e+07	9534.58	2771.41	8426.9	23351.5
0.170395	3.88291e+07	4.24876e+07	4.06178e+07	4.06095e+07	3.88249e+07	4.24976e+07	4.06037e+07	4.06022e+07	4163.3	-10002.8	14092.9	7275.89
0.183503	3.88154e+07	4.2466e+07	4.06085e+07	4.05946e+07	3.88192e+07	4.24913e+07	4.05979e+07	4.05964e+07	-3866.6	-25311.3	10640.8	-1776.37
0.19661	3.88056e+07	4.24573e+07	4.05985e+07	4.05821e+07	3.88144e+07	4.24859e+07	4.05929e+07	4.05914e+07	-8749.92	-28567.7	5689.06	-9321.92
0.209717	3.88114e+07	4.24708e+07	4.05961e+07	4.05882e+07	3.881e+07	4.24811e+07	4.05884e+07	4.0587e+07	1340.13	-10268.9	7734.03	1244.06
0.222825	3.87959e+07	4.247e+07	4.05846e+07	4.05795e+07	3.88062e+07	4.24769e+07	4.05845e+07	4.0583e+07	-10336.3	-6910.79	165.738	-3502.75
0.235932	3.87893e+07	4.24432e+07	4.05853e+07	4.05693e+07	3.88028e+07	4.24731e+07	4.0581e+07	4.05795e+07	-13534.6	-29891.7	4347.06	-10210.3
0.249039	3.8787e+07	4.24402e+07	4.0577e+07	4.05629e+07	3.87998e+07	4.24698e+07	4.05779e+07	4.05764e+07	-12827.9	-29582.2	-853.117	-13558.3
0.262147	3.87848e+07	4.24292e+07	4.05637e+07	4.05666e+07	3.87971e+07	4.24668e+07	4.05751e+07	4.05736e+07	-12297.7	-37591.3	-11406.3	-7062.45
0.288361	3.87721e+07	4.24226e+07	4.05422e+07	4.05577e+07	3.87924e+07	4.24616e+07	4.05702e+07	4.05687e+07	-20336.6	-38951.7	-28022.3	-10992.6
0.314576	3.87676e+07	4.24207e+07	4.05419e+07	4.05501e+07	3.87885e+07	4.24573e+07	4.05662e+07	4.05647e+07	-20889.5	-36595.7	-24256.9	-14610.3
0.340791	3.87567e+07	4.24094e+07	4.05377e+07	4.05391e+07	3.87852e+07	4.24536e+07	4.05628e+07	4.05613e+07	-28529.6	-44288.4	-25060.8	-22193.5
0.367006	3.87492e+07	4.24003e+07	4.05217e+07	4.05386e+07	3.87824e+07	4.24505e+07	4.05598e+07	4.05584e+07	-33252.4	-50191.2	-38174.7	-19753
0.39322	3.87435e+07	4.23837e+07	4.0508e+07	4.0519e+07	3.878e+07	4.24479e+07	4.05573e+07	4.05559e+07	-36545.4	-64228.1	-49380.6	-36887.4
0.419435	3.87354e+07	4.23933e+07	4.05224e+07	4.05184e+07	3.87779e+07	4.24455e+07	4.05551e+07	4.05537e+07	-42491	-52280.6	-32703.7	-35265.1
0.44565	3.87401e+07	4.23808e+07	4.05182e+07	4.05152e+07	3.8776e+07	4.24435e+07	4.05532e+07	4.05517e+07	-35940.1	-62625.7	-34992.7	-36500.1
0.471864	3.87436e+07	4.23737e+07	4.05152e+07	4.05091e+07	3.87744e+07	4.24417e+07	4.05515e+07	4.055e+07	-30839.3	-67949.9	-36331.9	-40978.5
0.498079	3.87404e+07	4.23808e+07	4.05216e+07	4.05065e+07	3.8773e+07	4.24401e+07	4.055e+07	4.05485e+07	-32541.5	-59313	-28419.1	-42023.2
0.524294	3.87279e+07	4.23915e+07	4.05164e+07	4.05042e+07	3.87717e+07	4.24386e+07	4.05486e+07	4.05472e+07	-43729.5	-47088	-32248.6	-42957.6
0.576723	3.87383e+07	4.23982e+07	4.05206e+07	4.05285e+07	3.87694e+07	4.24361e+07	4.05463e+07	4.05448e+07	-31078.6	-37929.3	-25703.4	-16314.8
0.629153	3.87417e+07	4.23951e+07	4.0525e+07	4.05295e+07	3.87676e+07	4.24341e+07	4.05444e+07	4.05429e+07	-25906.2	-38984.7	-19370	-13408.8
0.681582	3.87425e+07	4.2392e+07	4.05256e+07	4.05206e+07	3.8766e+07	4.24324e+07	4.05428e+07	4.05413e+07	-23512.6	-40345.9	-17197.6	-20736
0.734012	3.87437e+07	4.23947e+07	4.0518e+07	4.05247e+07	3.87647e+07	4.24309e+07	4.05414e+07	4.05399e+07	-21005.1	-36221.4	-23368	-15185.8
0.786441	3.87475e+07	4.23867e+07	4.05104e+07	4.05292e+07	3.87636e+07	4.24297e+07	4.05402e+07	4.05388e+07	-16085.8	-43059.7	-29883.3	-9574.67
0.83887	3.87479e+07	4.23945e+07	4.05229e+07	4.05326e+07	3.87626e+07	4.24286e+07	4.05392e+07	4.05377e+07	-14766.5	-34089.1	-16272	-5177.51
0.8913	3.87553e+07	4.24038e+07	4.05315e+07	4.05399e+07	3.87618e+07	4.24277e+07	4.05383e+07	4.05369e+07	-6505.21	-23904.4	-6852.76	3016.01
0.943729	3.87527e+07	4.24002e+07	4.05356e+07	4.05357e+07	3.8761e+07	4.24269e+07	4.05375e+07	4.05361e+07	-8383.54	-26671.1	-1977.77	-422.519
0.996159	3.87364e+07	4.24016e+07	4.05263e+07	4.05323e+07	3.87604e+07	4.24261e+07	4.05369e+07	4.05354e+07	-23967.9	-24548.4	-10590.5	-3105.95
1.04859	3.87458e+07	4.24041e+07	4.05353e+07	4.0532e+07	3.87598e+07	4.24255e+07	4.05362e+07	4.05348e+07	-13984.7	-21369.6	-935.037	-2784.34
1.15345	3.87385e+07	4.23981e+07	4.05272e+07	4.05281e+07	3.87588e+07	4.24244e+07	4.05352e+07	4.05337e+07	-20279.9	-26300.9	-7983.17	-5625.47
1.25831	3.8741e+07	4.2402e+07	4.05308e+07	4.05237e+07	3.8758e+07	4.24235e+07	4.05343e+07	4.05329e+07	-16942.3	-21517.9	-3485.28	-9202.5
1.36316	3.87427e+07	4.23901e+07	4.05228e+07	4.05305e+07	3.87573e+07	4.24227e+07	4.05336e+07	4.05321e+07	-14584.3	-32573.3	-10830.9	-1602.64
1.46802	3.87524e+07	4.24028e+07	4.05256e+07	4.05435e+07	3.87567e+07	4.24221e+07	4.0533e+07	4.05315e+07	-4286.66	-19238.5	-7400.23	11987.3
1.57288	3.87429e+07	4.23977e+07	4.05262e+07	4.05275e+07	3.87562e+07	4.24215e+07	4.05325e+07	4.0531e+07	-13288.5	-23890.9	-6302.9	-3549.84
1.67774	3.8748e+07	4.23864e+07	4.05221e+07	4.05298e+07	3.87558e+07	4.24211e+07	4.05321e+07	4.05306e+07	-7803.78	-34631.8	-9951.31	-788.151
1.7826	3.87574e+07	4.24009e+07	4.05361e+07	4.05392e+07	3.87554e+07	4.24207e+07	4.05317e+07	4.05302e+07	1969.47	-19775.5	4390.56	9001.96
1.88746	3.87526e+07	4.23969e+07	4.05287e+07	4.0532e+07	3.87551e+07	4.24203e+07	4.05313e+07	4.05299e+07	-2477.98	-23368.7	-2619.27	2109.59
1.99232	3.87357e+07	4.2394e+07	4.05188e+07	4.05301e+07	3.87548e+07	4.242e+07	4.0531e+07	4.05295e+07	-19152.1	-26020.8	-12161.3	561.935
2.09718	3.87383e+07	4.23925e+07	4.05213e+07	4.05194e+07	3.87545e+07	4.24196e+07	4.05307e+07	4.05292e+07	-16170.7	-27155.5	-9374.05	-9859.38
2.30689	3.87462e+07	4.24013e+07	4.05266e+07	4.05326e+07	3.87541e+07	4.24192e+07	4.05302e+07	4.05288e+07	-7873.99	-17847.4	-3632.58	3838.88
2.51661	3.87337e+07	4.2404e+07	4.05259e+07	4.05263e+07	3.8754e+07	4.24191e+07	4.05302e+07	4.05287e+07	-20353.5	-15146.1	-4302.61	-2446.07
2.72633	3.87428e+07	4.24003e+07	4.05277e+07	4.05298e+07	3.8754e+07	4.24191e+07	4.05302e+07	4.05287e+07	-11262.6	-18851.1	-2544.66	1077.94
2.93605	3.87402e+07	4.23853e+07	4.052e+07	4.05222e+07	3.8754e+07	4.24191e+07	4.05302e+07	4.05287e+07	-13874.3	-33851.6	-10249.3	-6563.89
3.14577	3.87502e+07	4.23808e+07	4.05222e+07	4.05258e+07	3.8754e+07	4.24191e+07	4.05302e+07	4.05287e+07	-3856.64	-38273.7	-7968.63	-2911.83
3.35548	3.87542e+07	4.23967e+07	4.05266e+07	4.05358e+07	3.8754e+07	4.24191e+07	4.05302e+07	4.05287e+07	139.143	-22398.7	-3654.74	7037.06
3.5652	3.87482e+07	4.24035e+07	4.05353e+07	4.05347e+07	3.8754e+07	4.24191e+07	4.05302e+07	4.05287e+07	-5839.64	-15632.9	5113.91	5975.75
3.77492	3.87452e+07	4.23974e+07	4.05248e+07	4.05295e+07	3.8754e+07	4.24191e+07	4.05302e+07	4.05287e+07	-8875.52	-21702.4	-5431.09	815.164
3.98464	3.87394e+07	4.23972e+07	4.05255e+07	4.0524e+07	3.8754e+07	4.24191e+07	4.05302e+07	4.05287e+07	-14660.6	-21898.2	-4665.03	-4776.35
4.19435	3.87541e+07	4.24118e+07	4.05366e+07	4.05473e+07	3.8754e+07	4.24191e+07	4.05302e+07	4.05287e+07	44.4801	-7328.72	6378.36	18602.9
