# Supplementary material for: PEO-b-PPO star-shaped polymers enhance the structural stability of electrostatically coupled liposome/polyelectrolyte complexes
Source: PLoS One. 2019 Jan 17;14(1):e0210898. doi: 10.1371/journal.pone.0210898 (PMC6336312; doi:10.1371/journal.pone.0210898)
Supplement: S1 Data — Data sets presented in the manuscript. (ZIP) [file pone.0210898.s002.zip › S2 Data. Collection/FigureS6.xlsx]

## Sheet: Fig S7
lag time [s]	ACF Focus 1	ACF Focus 2	CCF 12	CCF21	Fit ACF1	Fit ACF2	Fit CCF12	Fit CCF21	Residual 1	Residual 2	Residual 3	Residual 4
5.00006e-07	1.83335e+06	1.46668e+06	1.56668e+06	1.56668e+06	1.67895e+06	1.74844e+06	1.23515e+06	1.24066e+06	154395	-281762	331527	326017
6.00007e-07	2.00002e+06	1.85002e+06	1.18334e+06	983342	1.67895e+06	1.74844e+06	1.23515e+06	1.24066e+06	321063	101575	-51809.3	-257321
7.00008e-07	1.55001e+06	1.56668e+06	1.00001e+06	1.30001e+06	1.67895e+06	1.74844e+06	1.23515e+06	1.24066e+06	-128941	-181761	-235144	59348.5
8.0001e-07	1.83335e+06	1.71668e+06	1.26668e+06	1.33334e+06	1.67895e+06	1.74844e+06	1.23515e+06	1.24066e+06	154395	-31760	31524.7	92682.1
9.00011e-07	1.68335e+06	1.76668e+06	1.06668e+06	1.05001e+06	1.67895e+06	1.74844e+06	1.23515e+06	1.24066e+06	4393.75	18240.5	-168477	-190654
1.00001e-06	1.85002e+06	1.96668e+06	1.21668e+06	1.13334e+06	1.67895e+06	1.74844e+06	1.23515e+06	1.24066e+06	171062	218242	-18475.7	-107320
1.10001e-06	1.70001e+06	1.51668e+06	1.21668e+06	1.33334e+06	1.67895e+06	1.74844e+06	1.23515e+06	1.24066e+06	21060.6	-231762	-18475.7	92682.1
1.20001e-06	1.58335e+06	1.60001e+06	1.20001e+06	1.13334e+06	1.67895e+06	1.74844e+06	1.23515e+06	1.24066e+06	-95607.1	-148428	-35142.5	-107320
1.30002e-06	1.63335e+06	1.80002e+06	1.38335e+06	1.33334e+06	1.67895e+06	1.74844e+06	1.23515e+06	1.24066e+06	-45606.7	51574.1	148192	92682.1
1.40002e-06	1.61668e+06	1.80002e+06	1.21668e+06	1.46668e+06	1.67895e+06	1.74844e+06	1.23515e+06	1.24066e+06	-62273.4	51574.2	-18475.7	226017
1.50002e-06	1.88335e+06	2.05002e+06	1.25001e+06	1.30001e+06	1.67895e+06	1.74844e+06	1.23515e+06	1.24066e+06	204402	301582	14859	59349.6
1.70002e-06	1.60835e+06	1.55001e+06	1.42501e+06	1.40001e+06	1.67892e+06	1.74841e+06	1.23515e+06	1.24066e+06	-70575	-198397	189865	159355
1.90002e-06	1.64168e+06	1.57501e+06	1.27501e+06	1.19168e+06	1.6789e+06	1.74839e+06	1.23514e+06	1.24065e+06	-37220.1	-173375	39867.8	-48976.2
2.10003e-06	1.75835e+06	1.68335e+06	1.31668e+06	1.09168e+06	1.67888e+06	1.74837e+06	1.23514e+06	1.24065e+06	79468.2	-65020.6	81538.5	-148973
2.30003e-06	1.76668e+06	1.71668e+06	1.19168e+06	1.18334e+06	1.67886e+06	1.74835e+06	1.23514e+06	1.24065e+06	87822.3	-31666.5	-43458.8	-57302.1
2.50003e-06	1.97502e+06	1.51668e+06	1.18334e+06	1.20834e+06	1.67884e+06	1.74833e+06	1.23513e+06	1.24064e+06	296178	-231648	-51788.5	-32298.1
2.70003e-06	1.75002e+06	1.50001e+06	1.24168e+06	1.22501e+06	1.67882e+06	1.74831e+06	1.23513e+06	1.24064e+06	71196.9	-248294	6549.14	-15627.5
2.90003e-06	1.55835e+06	1.64168e+06	1.05001e+06	1.04168e+06	1.6788e+06	1.74829e+06	1.23512e+06	1.24063e+06	-120451	-106606	-185115	-198959
3.10004e-06	1.68335e+06	1.76668e+06	1.27501e+06	1.20001e+06	1.67878e+06	1.74827e+06	1.23512e+06	1.24063e+06	4571.07	18415.7	39890.3	-40620.3
3.30004e-06	1.80835e+06	1.73335e+06	1.19168e+06	1.22501e+06	1.67876e+06	1.74825e+06	1.23512e+06	1.24063e+06	129593	-14897.5	-43440	-15616.3
3.50004e-06	1.75002e+06	1.78335e+06	1.17501e+06	1.10001e+06	1.67874e+06	1.74823e+06	1.23511e+06	1.24062e+06	71279.7	35123.4	-60103.1	-140614
3.90005e-06	1.65418e+06	1.71668e+06	1.20834e+06	1.31668e+06	1.67869e+06	1.74818e+06	1.23511e+06	1.24062e+06	-24513.1	-31502.9	-26762	76062.4
4.30005e-06	1.70001e+06	1.87502e+06	1.27501e+06	1.23334e+06	1.67865e+06	1.74814e+06	1.2351e+06	1.24061e+06	21362	126873	39912.8	-7264.13
4.70006e-06	1.75002e+06	1.75835e+06	1.24584e+06	1.20834e+06	1.67861e+06	1.7481e+06	1.23509e+06	1.2406e+06	71403.8	10245.8	10753.3	-32256.8
5.10006e-06	1.73752e+06	1.74168e+06	1.18334e+06	1.25001e+06	1.67857e+06	1.74806e+06	1.23508e+06	1.24059e+06	58945	-6380.13	-51739.7	9417.68
5.50007e-06	1.77085e+06	1.70001e+06	1.09168e+06	1.27084e+06	1.67853e+06	1.74802e+06	1.23508e+06	1.24059e+06	92320	-48006.3	-143400	30258.7
5.90007e-06	1.70001e+06	1.83752e+06	1.26668e+06	1.26668e+06	1.67849e+06	1.74798e+06	1.23507e+06	1.24058e+06	21527.3	89535.7	31609.4	26099.5
6.30008e-06	1.55418e+06	1.65001e+06	1.23751e+06	1.15001e+06	1.67845e+06	1.74794e+06	1.23506e+06	1.24057e+06	-124266	-97925.1	2449.94	-90560.7
6.70008e-06	1.59585e+06	1.82502e+06	1.18751e+06	1.21668e+06	1.6784e+06	1.7479e+06	1.23505e+06	1.24056e+06	-82557.6	77117.3	-47543	-23885.9
7.10009e-06	1.66668e+06	1.56668e+06	1.33334e+06	1.16251e+06	1.67836e+06	1.74786e+06	1.23505e+06	1.24056e+06	-11682.3	-181177	98299.1	-78045.6
7.50009e-06	1.67085e+06	1.80002e+06	1.25418e+06	1.27501e+06	1.67832e+06	1.74782e+06	1.23504e+06	1.24055e+06	-7474.35	52198.7	19139.3	34462.9
8.3001e-06	1.61876e+06	1.73752e+06	1.27084e+06	1.32293e+06	1.67824e+06	1.74774e+06	1.23502e+06	1.24053e+06	-59475.6	-10220.2	35821.1	82395
9.10011e-06	1.61668e+06	1.69168e+06	1.19168e+06	1.28334e+06	1.67815e+06	1.74765e+06	1.23501e+06	1.24052e+06	-61468.1	-55964.3	-43329.2	42828.4
9.90012e-06	1.60001e+06	1.83335e+06	1.33543e+06	1.25834e+06	1.67804e+06	1.74754e+06	1.23499e+06	1.2405e+06	-78029.5	85807.8	100443	17848.9
1.07001e-05	1.6146e+06	1.79585e+06	1.15626e+06	1.17084e+06	1.67794e+06	1.74744e+06	1.23496e+06	1.24047e+06	-63340.8	48411.5	-78704.7	-69631.1
1.15001e-05	1.60835e+06	1.71251e+06	1.26251e+06	1.20626e+06	1.67784e+06	1.74734e+06	1.23494e+06	1.24045e+06	-69489.4	-34822.3	27566	-34194.3
1.23001e-05	1.58126e+06	1.8146e+06	1.32084e+06	1.26043e+06	1.67774e+06	1.74724e+06	1.23493e+06	1.24043e+06	-96471.5	67362.2	85919.6	19992.6
1.31002e-05	1.65626e+06	1.8521e+06	1.23751e+06	1.28126e+06	1.67763e+06	1.74714e+06	1.23491e+06	1.24042e+06	-21369.5	104963	2605.37	40845.9
1.39002e-05	1.53751e+06	1.81668e+06	1.26459e+06	1.21251e+06	1.67753e+06	1.74704e+06	1.23489e+06	1.2404e+06	-140019	69646	29708.7	-27884.9
1.47002e-05	1.79377e+06	1.70626e+06	1.23959e+06	1.26043e+06	1.67743e+06	1.74694e+06	1.23487e+06	1.24038e+06	116334	-40671.5	4728.3	20052
1.55002e-05	1.72918e+06	1.8146e+06	1.15626e+06	1.20418e+06	1.67733e+06	1.74684e+06	1.23485e+06	1.24036e+06	51851.9	67762.9	-78586	-36178.7
1.71002e-05	1.68022e+06	1.73856e+06	1.2573e+06	1.29168e+06	1.67713e+06	1.74664e+06	1.23481e+06	1.24032e+06	3095.61	-8079.3	22496.2	51361.6
1.87002e-05	1.61356e+06	1.73231e+06	1.26459e+06	1.25522e+06	1.67692e+06	1.74644e+06	1.23477e+06	1.24028e+06	-63369.3	-14129.3	29827.5	14942.5
2.03002e-05	1.66668e+06	1.76772e+06	1.21147e+06	1.21772e+06	1.67672e+06	1.74624e+06	1.23473e+06	1.24024e+06	-10041.5	21487.5	-23258.4	-22518.2
2.19003e-05	1.70001e+06	1.81981e+06	1.26251e+06	1.16668e+06	1.67652e+06	1.74604e+06	1.23469e+06	1.2402e+06	23494.2	73771	27823.3	-73520.7
2.35003e-05	1.71251e+06	1.75627e+06	1.19793e+06	1.30939e+06	1.67632e+06	1.74584e+06	1.23465e+06	1.24016e+06	36196.3	10428.4	-36721	69228.4
2.51003e-05	1.62501e+06	1.84793e+06	1.21043e+06	1.20939e+06	1.67612e+06	1.74564e+06	1.23461e+06	1.24012e+06	-51102.6	102295	-24181.3	-30732.8
2.67003e-05	1.69897e+06	1.66564e+06	1.21772e+06	1.25418e+06	1.67591e+06	1.74544e+06	1.23457e+06	1.24008e+06	23058.1	-79798.5	-16850	14098.8
2.83003e-05	1.69272e+06	1.77085e+06	1.27189e+06	1.21355e+06	1.67571e+06	1.74524e+06	1.23453e+06	1.24004e+06	17009.7	25610	37356.8	-26486.9
2.99004e-05	1.69064e+06	1.75627e+06	1.27084e+06	1.2448e+06	1.67551e+06	1.74504e+06	1.23449e+06	1.24e+06	15127.8	11225.7	36354.7	4802.94
3.15004e-05	1.68022e+06	1.75627e+06	1.24168e+06	1.17918e+06	1.67531e+06	1.74484e+06	1.23445e+06	1.23996e+06	4912.37	11424.6	7227.38	-60783
3.47004e-05	1.6646e+06	1.68335e+06	1.20991e+06	1.22761e+06	1.67491e+06	1.74444e+06	1.23437e+06	1.23988e+06	-10310.5	-61095.1	-24464.5	-12265.9
3.79005e-05	1.63231e+06	1.77085e+06	1.23126e+06	1.26043e+06	1.67451e+06	1.74405e+06	1.23429e+06	1.2398e+06	-42200.6	26802.7	-3030.93	20626.1
4.11005e-05	1.66981e+06	1.76929e+06	1.28387e+06	1.25991e+06	1.67411e+06	1.74365e+06	1.23421e+06	1.23972e+06	-4299.04	25636.8	49652.9	20184.5
4.43005e-05	1.61043e+06	1.79845e+06	1.22761e+06	1.25105e+06	1.6737e+06	1.74325e+06	1.23413e+06	1.23964e+06	-63273.8	55199.8	-6518.3	11409.5
4.75006e-05	1.65626e+06	1.71929e+06	1.24064e+06	1.25887e+06	1.6733e+06	1.74286e+06	1.23405e+06	1.23956e+06	-17039.9	-23572.1	6581.9	19301.4
5.07006e-05	1.66981e+06	1.77502e+06	1.22657e+06	1.20105e+06	1.6729e+06	1.74246e+06	1.23397e+06	1.23948e+06	-3098.33	32552.7	-7401.46	-38432.4
5.39006e-05	1.7047e+06	1.72918e+06	1.24689e+06	1.21876e+06	1.67251e+06	1.74207e+06	1.2339e+06	1.23941e+06	32197	-12886.5	12990.5	-20644.6
5.71007e-05	1.65783e+06	1.72762e+06	1.23751e+06	1.22918e+06	1.67211e+06	1.74167e+06	1.23382e+06	1.23933e+06	-14279.7	-14055.1	3694.7	-10148.6
6.03007e-05	1.64481e+06	1.75887e+06	1.22761e+06	1.24116e+06	1.67171e+06	1.74128e+06	1.23374e+06	1.23925e+06	-26902.5	17588.7	-6121.92	1910.01
6.35008e-05	1.66304e+06	1.81147e+06	1.24584e+06	1.16824e+06	1.67131e+06	1.74089e+06	1.23366e+06	1.23917e+06	-8275.42	70586.4	12186.7	-70928
6.99008e-05	1.66095e+06	1.75809e+06	1.21746e+06	1.23855e+06	1.67052e+06	1.7401e+06	1.2335e+06	1.23901e+06	-9564.95	17985	-16040.3	-456.246
7.63009e-05	1.71408e+06	1.76746e+06	1.24793e+06	1.22918e+06	1.66973e+06	1.73932e+06	1.23334e+06	1.23885e+06	44352.3	28142.7	14587.4	-9672.66
8.2701e-05	1.6646e+06	1.79012e+06	1.26277e+06	1.24168e+06	1.66894e+06	1.73854e+06	1.23318e+06	1.23869e+06	-4337.34	51579.8	29589.9	2986.14
8.91011e-05	1.70236e+06	1.76121e+06	1.25808e+06	1.26824e+06	1.66815e+06	1.73776e+06	1.23302e+06	1.23853e+06	34211.1	23451.8	25061.1	29707.6
9.55011e-05	1.65001e+06	1.74637e+06	1.23491e+06	1.26668e+06	1.66736e+06	1.73698e+06	1.23286e+06	1.23837e+06	-17347.2	9384.52	2042.58	28303.8
0.000101901	1.64715e+06	1.77319e+06	1.21616e+06	1.23387e+06	1.66658e+06	1.73621e+06	1.23271e+06	1.23822e+06	-19427.8	36982.5	-16548.8	-4350.16
0.000108301	1.62554e+06	1.76877e+06	1.24142e+06	1.2547e+06	1.6658e+06	1.73544e+06	1.23255e+06	1.23806e+06	-40260.7	33328.1	8870.64	16642.2
0.000114701	1.63231e+06	1.73725e+06	1.27215e+06	1.23256e+06	1.66502e+06	1.73467e+06	1.23239e+06	1.2379e+06	-32710.1	2587.98	39758.9	-5334.62
0.000121101	1.66616e+06	1.74246e+06	1.24532e+06	1.20235e+06	1.66424e+06	1.7339e+06	1.23223e+06	1.23774e+06	1922.44	8565.29	13094.6	-35384.4
0.000127502	1.63231e+06	1.77163e+06	1.21928e+06	1.22397e+06	1.66346e+06	1.73313e+06	1.23207e+06	1.23758e+06	-31155.8	38499.3	-12788.4	-13610.7
0.000140302	1.64975e+06	1.75718e+06	1.21785e+06	1.21707e+06	1.66192e+06	1.7316e+06	1.23175e+06	1.23726e+06	-12161.7	25574	-13902.9	-20194
0.000153102	1.66759e+06	1.71238e+06	1.23816e+06	1.2336e+06	1.66038e+06	1.73008e+06	1.23143e+06	1.23694e+06	7215.68	-17697.4	6727.68	-3339.49
0.000165902	1.65171e+06	1.75158e+06	1.22358e+06	1.2284e+06	1.65885e+06	1.72857e+06	1.23112e+06	1.23663e+06	-7138.56	23009	-7537.82	-8229.9
0.000178702	1.65561e+06	1.72046e+06	1.23452e+06	1.22788e+06	1.65732e+06	1.72706e+06	1.2308e+06	1.23631e+06	-1709.26	-6605.93	3717.79	-8432.73
0.000191502	1.65158e+06	1.7422e+06	1.20847e+06	1.24259e+06	1.65581e+06	1.72557e+06	1.23048e+06	1.23599e+06	-4229.65	16637.4	-22006	6599.01
0.000204302	1.66004e+06	1.73218e+06	1.22267e+06	1.22215e+06	1.6543e+06	1.72407e+06	1.23016e+06	1.23567e+06	5743.03	8102.63	-7495.11	-13525.8
0.000217103	1.63061e+06	1.73309e+06	1.21485e+06	1.2353e+06	1.6528e+06	1.72259e+06	1.22984e+06	1.23535e+06	-22183.2	10497.6	-14989.6	-56.4893
0.000229903	1.6258e+06	1.74103e+06	1.22579e+06	1.21863e+06	1.6513e+06	1.72112e+06	1.22953e+06	1.23504e+06	-25507.5	19916.3	-3733.82	-16405.2
0.000242703	1.6465e+06	1.71864e+06	1.23595e+06	1.20926e+06	1.64982e+06	1.71965e+06	1.22921e+06	1.23472e+06	-3317.1	-1010.06	6740.69	-25462.1
0.000255503	1.65522e+06	1.71824e+06	1.21967e+06	1.21642e+06	1.64834e+06	1.71818e+06	1.22889e+06	1.2344e+06	6887.16	62.1759	-9217.32	-17982.4
0.000281103	1.6381e+06	1.72196e+06	1.24031e+06	1.23204e+06	1.6454e+06	1.71528e+06	1.22825e+06	1.23376e+06	-7298.09	6676.01	12057.2	-1720.95
0.000306704	1.64422e+06	1.73582e+06	1.23295e+06	1.23849e+06	1.64249e+06	1.7124e+06	1.22762e+06	1.23313e+06	1732.33	23419.8	5336.57	5360.67
0.000332304	1.61427e+06	1.73198e+06	1.22091e+06	1.20965e+06	1.6396e+06	1.70955e+06	1.22698e+06	1.23249e+06	-25331.9	22428.7	-6071.69	-22844.6
0.000357904	1.62111e+06	1.72026e+06	1.20847e+06	1.21414e+06	1.63675e+06	1.70673e+06	1.22635e+06	1.23186e+06	-15641.6	13530.7	-17870.9	-17716.6
0.000383505	1.62957e+06	1.73875e+06	1.22299e+06	1.22651e+06	1.63392e+06	1.70394e+06	1.22571e+06	1.23122e+06	-4347.92	34817.3	-2716.87	-4711.02
0.000409105	1.62111e+06	1.69279e+06	1.21199e+06	1.22299e+06	1.63112e+06	1.70116e+06	1.22507e+06	1.23058e+06	-10006.4	-8374.42	-13084.2	-7591.29
0.000434705	1.61063e+06	1.7019e+06	1.21922e+06	1.23022e+06	1.62834e+06	1.69842e+06	1.22444e+06	1.22995e+06	-17711	3484.95	-5222.67	270.25
0.000460306	1.61987e+06	1.72612e+06	1.22117e+06	1.21551e+06	1.62559e+06	1.6957e+06	1.22381e+06	1.22932e+06	-5715.19	30422.6	-2635.09	-13809
0.000485906	1.61069e+06	1.67944e+06	1.20965e+06	1.22345e+06	1.62286e+06	1.693e+06	1.22317e+06	1.22868e+06	-12165.7	-13560.2	-13524.5	-5232.05
0.000511506	1.6118e+06	1.69976e+06	1.21772e+06	1.22423e+06	1.62015e+06	1.69033e+06	1.22254e+06	1.22805e+06	-8353.24	9426.42	-4817.82	-3817.12
0.000562707	1.61356e+06	1.68612e+06	1.21814e+06	1.20623e+06	1.61482e+06	1.68506e+06	1.22127e+06	1.22678e+06	-1262.23	1057.62	-3129.44	-20553.4
0.000613907	1.59276e+06	1.67563e+06	1.22758e+06	1.19897e+06	1.60957e+06	1.67988e+06	1.22001e+06	1.22552e+06	-16818.6	-4241.15	7573.74	-26549.6
0.000665108	1.59572e+06	1.69292e+06	1.22657e+06	1.20997e+06	1.60442e+06	1.67478e+06	1.21875e+06	1.22426e+06	-8699.68	18140.4	7824.85	-14286.6
0.000716309	1.59071e+06	1.68286e+06	1.22586e+06	1.21189e+06	1.59936e+06	1.66978e+06	1.21749e+06	1.223e+06	-8651.65	13083.4	8365.07	-11109.7
0.000767509	1.58332e+06	1.66812e+06	1.2145e+06	1.20359e+06	1.59437e+06	1.66485e+06	1.21624e+06	1.22175e+06	-11057.1	3262.73	-1742.08	-18156.9
0.00081871	1.58302e+06	1.65949e+06	1.21375e+06	1.20115e+06	1.58947e+06	1.66001e+06	1.21499e+06	1.2205e+06	-6445.1	-516.216	-1240.56	-19348.1
0.00086991	1.58097e+06	1.65623e+06	1.22215e+06	1.20109e+06	1.58465e+06	1.65524e+06	1.21374e+06	1.21925e+06	-3677.69	990.259	8403.55	-18167.6
0.000921111	1.56554e+06	1.65653e+06	1.22016e+06	1.19894e+06	1.57991e+06	1.65056e+06	1.2125e+06	1.21801e+06	-14368.8	5966.38	7659.11	-19074.8
0.000972312	1.57202e+06	1.63856e+06	1.2143e+06	1.20408e+06	1.57524e+06	1.64594e+06	1.21127e+06	1.21677e+06	-3218.11	-7384.56	3037.67	-12693.5
0.00102351	1.55949e+06	1.6424e+06	1.21186e+06	1.20141e+06	1.57064e+06	1.6414e+06	1.21003e+06	1.21554e+06	-11149	1004.41	1829.96	-14129.1
0.00112591	1.55229e+06	1.62704e+06	1.20979e+06	1.20392e+06	1.56166e+06	1.63253e+06	1.20758e+06	1.21309e+06	-9369.01	-5491.43	2213.91	-9171.48
0.00122831	1.54743e+06	1.62536e+06	1.20734e+06	1.21095e+06	1.55294e+06	1.62391e+06	1.20515e+06	1.21066e+06	-5515.65	1449.81	2189.51	293.169
0.00133072	1.52777e+06	1.60816e+06	1.20923e+06	1.19814e+06	1.54447e+06	1.61554e+06	1.20273e+06	1.20824e+06	-16706	-7382.19	6490.99	-10102.8
0.00143312	1.52275e+06	1.6092e+06	1.20665e+06	1.18904e+06	1.53626e+06	1.60742e+06	1.20035e+06	1.20586e+06	-13509.7	1772.63	6308.15	-16812.3
0.00153552	1.50999e+06	1.60467e+06	1.19188e+06	1.18877e+06	1.52826e+06	1.59952e+06	1.19798e+06	1.20349e+06	-18268.1	5156.24	-6100.38	-14718.7
0.00163792	1.50962e+06	1.57697e+06	1.19767e+06	1.1874e+06	1.52047e+06	1.59182e+06	1.19563e+06	1.20114e+06	-10849.7	-14844.5	2043.1	-13736.8
0.00174032	1.51637e+06	1.58176e+06	1.19464e+06	1.19132e+06	1.5129e+06	1.58434e+06	1.1933e+06	1.19881e+06	3473.01	-2580.01	1338.84	-7491.09
0.00184272	1.50916e+06	1.57197e+06	1.18688e+06	1.19062e+06	1.50553e+06	1.57705e+06	1.191e+06	1.19651e+06	3632.04	-5079.03	-4125.42	-5891.45
0.00194512	1.50031e+06	1.55576e+06	1.18939e+06	1.1747e+06	1.49833e+06	1.56993e+06	1.18872e+06	1.19423e+06	1982.17	-14170.2	661.697	-19529
0.00204752	1.48459e+06	1.55056e+06	1.18496e+06	1.17721e+06	1.4913e+06	1.56299e+06	1.18647e+06	1.19198e+06	-6710.78	-12431.2	-1507.31	-14764.3
0.00225233	1.47894e+06	1.52775e+06	1.18346e+06	1.17527e+06	1.47779e+06	1.54963e+06	1.18203e+06	1.18754e+06	1154.57	-21887.5	1432.54	-12272.1
0.00245713	1.47122e+06	1.51108e+06	1.18041e+06	1.17257e+06	1.46486e+06	1.53686e+06	1.17768e+06	1.18319e+06	6356.57	-25780.9	2732.56	-10613.9
0.00266193	1.46464e+06	1.50231e+06	1.18114e+06	1.17289e+06	1.4525e+06	1.52464e+06	1.17342e+06	1.17893e+06	12143.1	-22328.5	7719.11	-6034.25
0.00286673	1.45083e+06	1.48479e+06	1.17908e+06	1.16502e+06	1.44071e+06	1.51299e+06	1.16926e+06	1.17477e+06	10117.7	-28203.1	9821.05	-9742.91
0.00307154	1.43853e+06	1.47022e+06	1.174e+06	1.1599e+06	1.42935e+06	1.50177e+06	1.16517e+06	1.17068e+06	9174.48	-31550	8826.42	-10786.4
0.00327634	1.42884e+06	1.45141e+06	1.17546e+06	1.15104e+06	1.41844e+06	1.49098e+06	1.16117e+06	1.16668e+06	10406.5	-39568.9	14292	-15639.9
0.00348114	1.42675e+06	1.44631e+06	1.17074e+06	1.15343e+06	1.40798e+06	1.48064e+06	1.15727e+06	1.16278e+06	18767.8	-34333.2	13469.8	-9341.16
0.00368594	1.42127e+06	1.43474e+06	1.16855e+06	1.14881e+06	1.3979e+06	1.47069e+06	1.15344e+06	1.15895e+06	23366.5	-35948.2	15104.4	-10139.9
0.00389075	1.41162e+06	1.42925e+06	1.16369e+06	1.14866e+06	1.38815e+06	1.46105e+06	1.14969e+06	1.1552e+06	23468.4	-31793.8	14001.7	-6538.69
0.00409555	1.3983e+06	1.41457e+06	1.16539e+06	1.1437e+06	1.37873e+06	1.45174e+06	1.14601e+06	1.15152e+06	19574.7	-37165.2	19383.3	-7814.13
0.00450515	1.38782e+06	1.38907e+06	1.15788e+06	1.13369e+06	1.3609e+06	1.43411e+06	1.13889e+06	1.1444e+06	26926.2	-45045.9	18987.6	-10712.2
0.00491476	1.3701e+06	1.37453e+06	1.15708e+06	1.12973e+06	1.34412e+06	1.41753e+06	1.13204e+06	1.13755e+06	25988.4	-43002.6	25038	-7815.37
0.00532436	1.35402e+06	1.35239e+06	1.14695e+06	1.11992e+06	1.32832e+06	1.40192e+06	1.12544e+06	1.13095e+06	25698.4	-49532.6	21512.7	-11027.4
0.00573397	1.34794e+06	1.33711e+06	1.14987e+06	1.11416e+06	1.31348e+06	1.38725e+06	1.11911e+06	1.12462e+06	34458.7	-50138.3	30760.5	-10458.9
0.00614357	1.33503e+06	1.31427e+06	1.13969e+06	1.10869e+06	1.29936e+06	1.3733e+06	1.11298e+06	1.11849e+06	35677	-59030.5	26711.3	-9804.18
0.00655318	1.32655e+06	1.2969e+06	1.13619e+06	1.10079e+06	1.28595e+06	1.36004e+06	1.10706e+06	1.11257e+06	40599.5	-63144	29127.7	-11782.4
0.00696278	1.31636e+06	1.28056e+06	1.12861e+06	1.10012e+06	1.27326e+06	1.3475e+06	1.10137e+06	1.10688e+06	43103.4	-66945.6	27240.2	-6760.54
0.00737239	1.31022e+06	1.26775e+06	1.12534e+06	1.0919e+06	1.26114e+06	1.33553e+06	1.09586e+06	1.10136e+06	49072.2	-67779.9	29485.7	-9467.08
0.00778199	1.29922e+06	1.2532e+06	1.12283e+06	1.08575e+06	1.24953e+06	1.32405e+06	1.0905e+06	1.09601e+06	49696.9	-70847.9	32329.5	-10257
0.0081916	1.28775e+06	1.23948e+06	1.11665e+06	1.08349e+06	1.23841e+06	1.31306e+06	1.0853e+06	1.09081e+06	49341.3	-73579.9	31351.4	-7320.59
0.00901081	1.27405e+06	1.22441e+06	1.11154e+06	1.07222e+06	1.21765e+06	1.29255e+06	1.07542e+06	1.08093e+06	56402.2	-68140	36125.8	-8708.84
0.00983002	1.25214e+06	1.2114e+06	1.10405e+06	1.06134e+06	1.19838e+06	1.2735e+06	1.06605e+06	1.07156e+06	53762	-62103.1	37998.4	-10217.7
0.0106492	1.23527e+06	1.19865e+06	1.0914e+06	1.05407e+06	1.18052e+06	1.25585e+06	1.05717e+06	1.06268e+06	54755.7	-57194.9	34228.4	-8616.42
0.0114684	1.22125e+06	1.18846e+06	1.0798e+06	1.04921e+06	1.16394e+06	1.23946e+06	1.04878e+06	1.05429e+06	57311.3	-51006.7	31015.1	-5081.09
0.0122876	1.20706e+06	1.1758e+06	1.07375e+06	1.04267e+06	1.14833e+06	1.22404e+06	1.04075e+06	1.04626e+06	58725.3	-48243.7	33001.5	-3585.05
0.0131069	1.18966e+06	1.16464e+06	1.06564e+06	1.03016e+06	1.13369e+06	1.20957e+06	1.03308e+06	1.03859e+06	55970.6	-44926.1	32558	-8433.33
0.0139261	1.17953e+06	1.15502e+06	1.05821e+06	1.02291e+06	1.11998e+06	1.19602e+06	1.02579e+06	1.0313e+06	59547	-41003.9	32421.2	-8387.03
0.0147453	1.16442e+06	1.15055e+06	1.04813e+06	1.01529e+06	1.107e+06	1.1832e+06	1.01879e+06	1.0243e+06	57412.6	-32647.6	29344.6	-9007.9
0.0155645	1.14579e+06	1.13708e+06	1.04372e+06	1.00595e+06	1.09467e+06	1.17101e+06	1.01204e+06	1.01755e+06	51115.3	-33927.8	31681.2	-11599.1
0.0163837	1.13541e+06	1.12814e+06	1.03684e+06	996691	1.08299e+06	1.15946e+06	1.00556e+06	1.01107e+06	52425.6	-31320.2	31277.8	-14378.8
0.0180221	1.1133e+06	1.11233e+06	1.02742e+06	979428	1.06145e+06	1.13817e+06	993377	998885	51858.4	-25842	34044	-19456.9
0.0196605	1.08889e+06	1.1035e+06	1.01982e+06	970701	1.04174e+06	1.1187e+06	981976	987484	47154.8	-15194.8	37845	-16783.2
0.021299	1.06664e+06	1.0845e+06	1.01018e+06	962888	1.02377e+06	1.10094e+06	971338	976846	42868.4	-16438.6	38842.3	-13957.8
0.0229374	1.04526e+06	1.06329e+06	995258	950358	1.00731e+06	1.08467e+06	961393	966901	37954.2	-21376.9	33865	-16543.5
0.0245758	1.03343e+06	1.04237e+06	987623	938551	992003	1.06955e+06	951979	957487	41424.4	-27180.8	35644.1	-18936.5
0.0262142	1.01646e+06	1.02692e+06	977267	927431	977844	1.05555e+06	943105	948613	38616.9	-28637.5	34161.7	-21181.9
0.0278526	1.00077e+06	1.01271e+06	967011	919650	964766	1.04263e+06	934762	940270	36007.1	-29917.5	32248.8	-20619.8
0.0294911	985148	997333	959613	911759	952498	1.0305e+06	926820	932328	32649.7	-33171.4	32792.2	-20568.9
0.0311295	972784	990118	951448	906384	940969	1.01911e+06	919248	924755	31814.9	-28992.8	32200.6	-18371
0.0327679	959431	987357	944352	904610	930181	1.00845e+06	912056	917563	29250.1	-21091.8	32296.4	-12952.8
0.0360447	936562	975291	931966	889998	910597	989095	898734	904242	25964.9	-13804.1	33232	-14243.7
0.0393216	915820	968128	918444	878967	892992	971696	886482	891989	22827.9	-3568.45	31961.8	-13022.6
0.0425984	896401	957275	905825	865211	877263	956152	875283	880791	19137.8	1122.73	30541.8	-15580.1
0.0458753	882502	947271	892901	851740	863078	942133	864983	870490	19424.2	5137.9	27918.1	-18749.7
0.0491521	869328	931713	885123	840923	850087	929294	855386	860894	19241.6	2418.64	29737.1	-19970.2
0.0524289	855791	918193	876070	830398	838264	917610	846502	852009	17527.5	582.56	29567.6	-21611.5
0.0557058	848161	909573	869621	827311	827506	906979	838287	843795	20655.1	2593.95	31333.1	-16483.3
0.0589826	840557	910288	861240	823387	817523	897113	830565	836072	23033.8	13174.8	30674.5	-12685.1
0.0622594	831135	901657	852886	819431	808260	887958	823309	828816	22875.7	13699.5	29577.1	-9385.04
0.0655363	824578	891480	842772	815831	799706	879504	816523	822030	24871.9	11976	26248.2	-6199.3
0.07209	814114	875139	831657	807822	784437	864415	804205	809712	29676.7	10724	27452.3	-1889.85
0.0786436	796352	860481	817288	799508	770965	851101	793133	798640	25386.6	9380.17	24154.8	867.712
0.0851973	784894	853306	806585	792840	759177	839450	783270	788776	25717.2	13855.7	23315.3	4063.61
0.091751	775963	837729	800330	786713	748708	829105	774375	779882	27254.7	8624.4	25955	6831.2
0.0983047	766879	826814	793497	775573	739261	819768	766245	771752	27617.4	7045.63	27252.2	3821.54
0.104858	751535	814686	785340	764980	730800	811407	758871	764377	20734.8	3279.08	26469.9	603.283
0.111412	739956	804376	775695	751980	723206	803902	752173	757680	16749.7	474.843	23521.4	-5699.34
0.117966	729761	797913	770064	741865	716230	797007	745964	751470	13531.5	905.62	24100.4	-9605.35
0.124519	721238	785903	757964	733506	709830	790682	740217	745724	11408.3	-4779.33	17747.2	-12217.5
0.131073	714647	777741	752408	728977	703992	784913	734929	740435	10655.5	-7171.82	17479	-11458.5
0.14418	701513	773399	739318	718683	693720	774761	725515	731021	7793.01	-1362.69	13803.1	-12338.1
0.157288	690572	768419	733309	710597	684801	765947	717239	722745	5770.78	2471.6	16070.5	-12148.7
0.170395	675722	759638	719759	701415	677134	758370	710040	715546	-1412.47	1268.3	9719.16	-14131
0.183503	661298	741927	701252	692916	670411	751725	703662	709168	-9112.67	-9797.72	-2409.44	-16251.7
0.19661	648428	726276	686790	681692	664416	745800	697929	703435	-15987.9	-19524.2	-11138.4	-21742.4
0.209717	636782	714035	677815	672174	659117	740564	692820	698326	-22334.8	-26528.3	-15005.7	-26152.7
0.222825	634678	710196	672470	669467	654410	735913	688249	693755	-19732.8	-25716.4	-15778.6	-24288
0.235932	632367	707384	667734	667684	650121	731674	684059	689565	-17754.6	-24289.5	-16324.9	-21881.2
0.249039	632337	704485	667402	669733	646222	727820	680229	685735	-13885.6	-23335.4	-12827	-16002.7
0.262147	629147	704346	666831	663180	642700	724339	676751	682257	-13552.2	-19992.7	-9919.64	-19077.2
0.288361	621114	700079	666024	659162	636568	718280	670653	676159	-15454.4	-18200.8	-4628.46	-16996.7
0.314576	617449	693454	658248	658715	631310	713083	665384	670890	-13860.6	-19629	-7135.38	-12174.2
0.340791	612945	683846	649175	650311	626851	708676	660884	666390	-13906.4	-24829.9	-11709.4	-16078.9
0.367006	610696	684112	644158	644978	622976	704847	656950	662456	-12280	-20735.1	-12792.2	-17477.6
0.39322	608590	687137	646039	642593	619553	701464	653458	658964	-10962.6	-14326.2	-7418.44	-16370.8
0.419435	608397	684386	649024	641694	616558	698504	650389	655894	-8160.63	-14117.5	-1365.05	-14200.4
0.44565	603928	683489	645418	637379	613918	695895	647671	653177	-9990.1	-12406.6	-2253.39	-15798.4
0.471864	602910	677911	640498	636536	611526	693532	645201	650707	-8616.95	-15620.4	-4702.92	-14171
0.498079	605270	674795	636984	635933	609368	691398	642964	648470	-4097.53	-16602.5	-5979.69	-12536.5
0.524294	606932	674469	637458	639703	607432	689485	640953	646459	-500.318	-15016.2	-3495.39	-6755.65
0.576723	603566	672503	637715	636156	604090	686182	637465	642971	-524.001	-13679.7	249.968	-6814.85
0.629153	599582	668525	633770	631514	601250	683376	634489	639995	-1668.39	-14851	-718.592	-8480.99
0.681582	601089	669556	636557	633899	598869	681022	631984	637489	2219.85	-11465.9	4573.3	-3590.31
0.734012	603341	676287	640643	636415	596813	678991	629813	635319	6527.8	-2703.72	10830.1	1096.3
0.786441	602316	679078	637482	640091	595010	677209	627904	633410	7305.46	1868.99	9577.82	6681.47
0.83887	598614	686300	639585	643346	593447	675664	626245	631751	5167.33	10636.1	13340	11595
0.8913	599977	687428	643173	641049	592076	674310	624787	630292	7900.31	13118.2	18386.5	10756.2
0.943729	595991	676433	639373	631271	590841	673088	623469	628975	5150.08	3344.79	15903.9	2296.16
0.996159	599331	674012	641393	629356	589732	671993	622285	627791	9598.99	2019.31	19107.7	1564.81
1.04859	601413	670673	637750	634754	588745	671017	621229	626735	12668.2	-344.276	16520.7	8019.14
1.15345	584938	658789	621784	620811	587050	669342	619413	624918	-2112.09	-10553.1	2371.11	-4107.46
1.25831	583376	660247	621591	621322	585622	667931	617878	623383	-2246.35	-7684.09	3712.89	-2061.41
1.36316	584248	657338	620312	618954	584436	666759	616601	622106	-188.29	-9421.23	3711.14	-3152.02
1.46802	589058	655275	624136	619786	583418	665753	615502	621007	5640.27	-10477.5	8634.54	-1221.5
1.57288	591096	658837	621370	621962	582531	664876	614543	620049	8564.29	-6039.23	6826.38	1912.88
1.67774	594087	657198	619802	625942	581768	664122	613717	619223	12319.3	-6923.92	6085.15	6718.74
1.7826	595092	661749	623015	631422	581102	663464	612996	618501	13989.9	-1715.85	10019.2	12920.6
1.88746	587963	668358	620847	640480	580505	662874	612347	617853	7458.17	5483.71	8499.89	22627.4
1.99232	589105	660312	618051	642496	579972	662347	611768	617274	9133.74	-2034.82	6283.06	25222.7
2.09718	589475	655832	616719	623512	579500	661880	611255	616761	9975.74	-6047.93	5464.25	6750.94
2.30689	583447	652052	616228	617228	578691	661082	610376	615882	4755.58	-9029.3	5851.68	1345.96
2.51661	590178	656950	623016	621491	578007	660405	609633	615139	12170.7	-3455.46	13382.2	6351.88
2.72633	587813	656881	620528	624573	577465	659870	609040	614546	10347.4	-2988.77	11487.3	10027.2
2.93605	586668	651006	616364	621029	577090	659499	608623	614129	9578.14	-8493.72	7741.03	6900.47
3.14577	598003	656851	622221	628509	576751	659164	608245	613750	21252.2	-2312.81	13975.7	14758.7
3.35548	591612	652363	618506	621842	576314	658732	607757	613262	15298	-6368.85	10749	8579.17
3.5652	583485	647990	614054	615931	575475	657903	606819	612324	8010.36	-9912.59	7235.06	3606.9
3.77492	583903	646262	614971	612674	574314	656755	605519	611025	9589.46	-10493.5	9451.62	1649.37
3.98464	584450	650939	617885	615324	573285	655738	604367	609872	11164.6	-4799.15	13518.6	5451.25
4.19435	583518	650391	617388	612912	572841	655300	603870	609375	10677.1	-4908.9	13518.7	3536.48
