# Supplementary material for: PEO-b-PPO star-shaped polymers enhance the structural stability of electrostatically coupled liposome/polyelectrolyte complexes
Source: PLoS One. 2019 Jan 17;14(1):e0210898. doi: 10.1371/journal.pone.0210898 (PMC6336312; doi:10.1371/journal.pone.0210898)
Supplement: S1 Data — Data sets presented in the manuscript. (ZIP) [file pone.0210898.s002.zip › S2 Data. Collection/FigureS7.xlsx]

## Sheet: Sheet1
[NaCl]	Relative Intensity of Fluorescence	yEr+-
mol/L
	with PDMAEMA-based Stars
0.025	0.90502	0.00495
0.05	0.90075	0.00321
0.075	0.91987	0.00482
0.1	0.90422	0.00591
0.15	0.93878	0.00528
0.225	0.99138	0.00793
0.3	0.98751	0.007
